# Supplementary material for: AMPK induces degradation of the transcriptional repressor PROX1 impairing branched amino acid metabolism and tumourigenesis
Source: Nat Commun. 2022 Nov 24;13:7215. doi: 10.1038/s41467-022-34747-y (PMC9700865; doi:10.1038/s41467-022-34747-y)
Supplement: Supplementary file 4 — Source Data [file 41467_2022_34747_MOESM4_ESM.xlsx]

## Sheet: Fig 1
Fig. 1d					Fig. 1i
						Normal	Fasted	Metformin
	PROX1	group				8	5	5
TCGA.05.4389.01	9.68178	WT				8	4	3
TCGA.05.4403.01	8.68549	WT				7	4	5
TCGA.05.4422.01	6.93145	WT				7	5	4
TCGA.05.4425.01	7.21352	WT				6	3	4
TCGA.05.4434.01	7.9374	WT				6	3	4
TCGA.05.5420.01	9.63051	WT
TCGA.05.5429.01	7.66196	WT
TCGA.05.5715.01	7.6267	WT
TCGA.38.4625.01	7.15973	WT			Fig. 1j
TCGA.38.4626.01	7.87659	WT					Huh7-SCR			Huh7-si259			Huh7-si1646
TCGA.38.4627.01	9.15203	WT			Control	3.4	3.22	3.63	3.19	3.35	3.24	3.26	3.51	3.17
TCGA.38.4628.01	6.20307	WT			Glc starv.	30.58	30.01	28.67	8.26	7.35	7.53	7.22	7.12	6.82
TCGA.38.4631.01	6.88269	WT			Fig. 1k
TCGA.38.7271.01	9.08695	WT					HepG2-SCR			HepG2-si259			HepG2-si1646
TCGA.38.A44F.01	7.59972	WT			Control	2.96	3.22	3.43	3.29	3.15	3.24	3.25	3.31	3.17
TCGA.44.2655.01	8.16503	WT			Glc starv.	17.76	17.97	20.55	5.65	5.13	6.44	5.01	5.12	5.18
TCGA.44.2657.01	7.93805	WT
TCGA.44.2661.01	7.88256	WT
TCGA.44.2665.01	9.16096	WT
TCGA.44.2666.01	9.71916	WT			Fig. 1l
TCGA.44.3398.01	8.37269	WT					WT-SCR			WT-shProx1			AMPK_KO-SCR			AMPK_KO-shProx1
TCGA.44.3919.01	8.70389	WT			Control	2.13	2.23	2.42	2.15	2.16	2.33	2.32	2.22	2.36	2.22	2.12	2.3
TCGA.44.4112.01	9.87044	WT			Glc starv.	16.5	15.6	18.6	9.31	8.3	7.6	42.3	37.9	40.23	26.6	27.9	29.9
TCGA.44.5643.01	6.99708	WT
TCGA.44.6148.01	8.39928	WT
TCGA.44.7659.01	8.6769	WT
TCGA.44.A47B.01	10.4011	WT
TCGA.49.4486.01	6.32819	WT			Fig. 1r
TCGA.49.4488.01	6.60282	WT						K					KL					KA
TCGA.49.4494.01	10.0674	WT			PROX1	3	4	5	5	4	7	6	8	6	7	8	8	6	6	7
TCGA.49.4501.01	7.23875	WT			pAMPK	8	7	8	7	6	1	2	2	1	0	1	1	1	2	0
TCGA.49.4512.01	6.57483	WT
TCGA.49.6742.01	6.92735	WT
TCGA.49.6743.01	7.76396	WT			Fig. 1e
TCGA.49.6744.01	8.43532	WT
TCGA.49.6745.01	7.71907	WT
TCGA.49.6761.01	7.75017	WT
TCGA.49.AAR2.01	8.07008	WT
TCGA.49.AARR.01	7.88419	WT
TCGA.50.5044.01	10.4489	WT
TCGA.50.5055.01	7.91627	WT
TCGA.50.5935.01	7.20166	WT
TCGA.50.5942.01	9.00456	WT
TCGA.50.6597.01	7.28163	WT
TCGA.50.7109.01	9.03001	WT
TCGA.50.8457.01	7.94969	WT
TCGA.55.6543.01	10.3793	WT
TCGA.55.6971.01	9.21991	WT
TCGA.55.6972.01	6.42409	WT
TCGA.55.6978.01	8.62043	WT
TCGA.55.6981.01	7.17513	WT
TCGA.55.6982.01	9.26597	WT
TCGA.55.6986.01	9.12092	WT
TCGA.55.6987.01	9.13508	WT
TCGA.55.7724.01	7.99082	WT
TCGA.55.7816.01	9.45261	WT
TCGA.55.8087.01	7.13173	WT
TCGA.55.8091.01	9.94002	WT
TCGA.55.8206.01	7.5093	WT
TCGA.55.8505.01	8.96053	WT
TCGA.55.8513.01	8.29593	WT
TCGA.55.8619.01	10.1678	WT
TCGA.55.8621.01	8.14478	WT
TCGA.55.A48Y.01	7.98791	WT
TCGA.62.8395.01	8.03084	WT
TCGA.62.8397.01	7.66817	WT
TCGA.62.A46V.01	8.00052	WT
TCGA.64.1680.01	8.26075	WT
TCGA.64.5779.01	9.65575	WT
TCGA.64.5781.01	7.4917	WT
TCGA.67.6215.01	10.207	WT
TCGA.67.6216.01	8.83132	WT
TCGA.67.6217.01	7.57762	WT
TCGA.69.7761.01	7.46919	WT
TCGA.69.7764.01	8.05173	WT
TCGA.69.8255.01	11.442	WT
TCGA.71.6725.01	6.54324	WT
TCGA.73.4658.01	7.80878	WT
TCGA.73.4668.01	7.29869	WT			Fig. 1f
TCGA.73.4675.01	7.80225	WT
TCGA.75.5122.01	8.86706	WT
TCGA.75.6203.01	8.15683	WT
TCGA.75.6205.01	8.91071	WT
TCGA.75.6212.01	7.69937	WT
TCGA.75.7025.01	8.54699	WT
TCGA.78.7153.01	8.74175	WT
TCGA.78.7158.01	8.33914	WT
TCGA.78.7162.01	7.7363	WT
TCGA.78.7163.01	8.45511	WT
TCGA.78.7537.01	7.71099	WT
TCGA.78.7633.01	7.83121	WT
TCGA.78.8648.01	9.03469	WT
TCGA.80.5607.01	10.5174	WT
TCGA.80.5611.01	6.15567	WT
TCGA.86.6562.01	7.66055	WT
TCGA.86.7714.01	9.98205	WT
TCGA.86.7955.01	6.3936	WT
TCGA.86.8278.01	9.59264	WT
TCGA.86.8281.01	7.00938	WT
TCGA.86.8668.01	7.90087	WT
TCGA.86.8669.01	9.09123	WT
TCGA.86.8671.01	8.57895	WT
TCGA.86.A4P8.01	8.02758	WT			Fig. 1m
TCGA.91.6829.01	8.18815	WT
TCGA.91.6830.01	8.74387	WT
TCGA.91.6835.01	7.82633	WT
TCGA.91.8496.01	6.96327	WT
TCGA.91.8497.01	9.70001	WT
TCGA.91.A4BD.01	8.38817	WT
TCGA.93.7348.01	9.40951	WT
TCGA.93.A4JQ.01	7.8685	WT
TCGA.95.7948.01	7.07343	WT
TCGA.97.7546.01	8.05058	WT
TCGA.97.7547.01	8.14354	WT
TCGA.97.7552.01	8.62615	WT
TCGA.97.8171.01	6.86683	WT
TCGA.97.8172.01	9.13537	WT
TCGA.97.8174.01	8.84829	WT
TCGA.97.8177.01	7.8178	WT
TCGA.97.8552.01	7.47125	WT
TCGA.97.A4M2.01	7.75987	WT
TCGA.97.A4M6.01	8.93314	WT
TCGA.97.A4M7.01	8.93165	WT
TCGA.99.AA5R.01	7.99319	WT
TCGA.J2.8192.01	8.41286	WT
TCGA.J2.A4AE.01	8.14841	WT
TCGA.L4.A4E6.01	8.54168	WT			Fig. 1n							Fig. 1p
TCGA.L9.A50W.01	7.13064	WT
TCGA.MP.A4SW.01	7.67154	WT
TCGA.MP.A4T6.01	7.63485	WT
TCGA.MP.A4T9.01	7.21797	WT
TCGA.MP.A4TH.01	8.19438	WT
TCGA.MP.A4TJ.01	9.15636	WT
TCGA.MP.A5C7.01	7.58316	WT
TCGA.NJ.A4YQ.01	7.42172	WT
TCGA.NJ.A55A.01	9.28712	WT
TCGA.NJ.A7XG.01	11.5362	WT
TCGA.S2.AA1A.01	8.66869	WT
TCGA.05.4244.01	10.4235	KRAS
TCGA.05.4249.01	8.12663	KRAS
TCGA.05.4250.01	8.03304	KRAS
TCGA.05.4390.01	7.40202	KRAS
TCGA.05.4418.01	8.45093	KRAS
TCGA.44.6146.01	10.5025	KRAS
TCGA.44.7672.01	7.63861	KRAS
TCGA.44.A47A.01	9.15619	KRAS
TCGA.49.4506.01	7.61759	KRAS
TCGA.49.4510.01	7.37119	KRAS
TCGA.49.AARO.01	7.48838	KRAS
TCGA.50.5051.01	10.4698	KRAS
TCGA.50.5932.01	6.83457	KRAS
TCGA.50.5936.01	8.35938	KRAS
TCGA.50.5941.01	7.77927	KRAS
TCGA.50.8459.01	7.88621	KRAS
TCGA.55.6642.01	9.86758	KRAS
TCGA.55.6983.01	10.0586	KRAS
TCGA.55.6984.01	9.84917	KRAS
TCGA.55.7281.01	8.94108	KRAS
TCGA.55.7284.01	7.65111	KRAS
TCGA.55.7725.01	8.4311	KRAS
TCGA.55.7728.01	7.93839	KRAS
TCGA.55.7815.01	12.6924	KRAS
TCGA.55.8090.01	10.1043	KRAS
TCGA.55.8097.01	7.29662	KRAS
TCGA.55.8207.01	8.35596	KRAS
TCGA.55.8512.01	8.35909	KRAS
TCGA.55.A490.01	7.76357	KRAS
TCGA.55.A494.01	8.04674	KRAS
TCGA.62.8398.01	8.92749	KRAS
TCGA.64.5774.01	10.699	KRAS
TCGA.64.5815.01	8.81097	KRAS
TCGA.67.3773.01	8.24315	KRAS
TCGA.67.4679.01	8.80884	KRAS
TCGA.69.7973.01	10.1519	KRAS
TCGA.69.8253.01	8.38886	KRAS
TCGA.69.8254.01	7.98734	KRAS
TCGA.73.4662.01	7.36979	KRAS
TCGA.75.5126.01	7.20201	KRAS
TCGA.75.6206.01	7.17296	KRAS
TCGA.75.7027.01	10.5679	KRAS
TCGA.75.7030.01	8.11114	KRAS
TCGA.78.7167.01	7.55351	KRAS
TCGA.78.7539.01	8.71534	KRAS
TCGA.78.8655.01	9.93202	KRAS
TCGA.86.7953.01	10.5489	KRAS
TCGA.86.8076.01	8.95147	KRAS
TCGA.86.8674.01	6.75211	KRAS
TCGA.86.A456.01	7.16347	KRAS
TCGA.91.6828.01	11.0227	KRAS
TCGA.91.6849.01	7.70849	KRAS
TCGA.93.7347.01	8.41616	KRAS
TCGA.95.A4VK.01	7.12312	KRAS
TCGA.95.A4VN.01	7.33817	KRAS
TCGA.97.7941.01	7.20642	KRAS
TCGA.97.8176.01	7.91831	KRAS
TCGA.97.A4M0.01	11.878	KRAS
TCGA.97.A4M5.01	8.61661	KRAS
TCGA.J2.A4AG.01	7.57285	KRAS
TCGA.L9.A443.01	10.1965	KRAS
TCGA.MP.A4SY.01	8.96084	KRAS
TCGA.MP.A4T7.01	7.71471	KRAS
TCGA.MP.A4T8.01	7.90608	KRAS
TCGA.NJ.A4YG.01	8.36922	KRAS
TCGA.NJ.A4YI.01	8.83113	KRAS
TCGA.05.4427.01	7.89297	KP
TCGA.05.4433.01	8.81146	KP
TCGA.44.3917.01	8.15559	KP
TCGA.44.6145.01	8.00108	KP
TCGA.44.7661.01	9.87963	KP
TCGA.44.8117.01	7.68071	KP
TCGA.49.4505.01	7.01328	KP
TCGA.49.AARQ.01	9.0671	KP
TCGA.55.6975.01	8.48076	KP
TCGA.55.7283.01	7.60473	KP
TCGA.55.7576.01	8.92466	KP
TCGA.55.7726.01	8.45389	KP
TCGA.55.7907.01	7.47771	KP
TCGA.55.7910.01	11.738	KP
TCGA.55.7911.01	8.85746	KP
TCGA.55.7914.01	8.09881	KP
TCGA.55.8094.01	10.4605	KP
TCGA.55.8302.01	7.01967	KP
TCGA.55.8514.01	7.4018	KP
TCGA.55.8616.01	7.21543	KP
TCGA.62.A46R.01	6.30889	KP
TCGA.64.5775.01	8.45833	KP
TCGA.64.5778.01	7.98439	KP
TCGA.69.7974.01	7.77035	KP
TCGA.69.7978.01	8.64833	KP
TCGA.69.7980.01	7.71107	KP
TCGA.78.7145.01	6.9393	KP
TCGA.78.7540.01	7.38522	KP
TCGA.83.5908.01	8.61543	KP
TCGA.86.8056.01	9.62732	KP
TCGA.86.A4JF.01	7.22065	KP
TCGA.91.6836.01	7.46169	KP
TCGA.93.8067.01	8.69962	KP
TCGA.93.A4JO.01	7.15086	KP
TCGA.95.7039.01	7.09319	KP
TCGA.95.7562.01	9.15244	KP
TCGA.95.7567.01	7.77045	KP
TCGA.97.7554.01	8.01753	KP
TCGA.97.7938.01	7.91112	KP
TCGA.99.8025.01	7.03622	KP
TCGA.99.8028.01	7.64832	KP
TCGA.99.8033.01	8.05783	KP
TCGA.MN.A4N5.01	9.58205	KP
TCGA.MP.A4T4.01	7.75207	KP
TCGA.MP.A4TF.01	8.98059	KP
TCGA.MP.A4TI.01	8.59846	KP
TCGA.MP.A4TK.01	8.88362	KP
TCGA.05.4415.01	7.76319	KL
TCGA.05.4417.01	10.9955	KL
TCGA.35.3615.01	7.52366	KL
TCGA.44.6776.01	7.36952	KL
TCGA.44.7671.01	8.06763	KL
TCGA.53.7813.01	9.31553	KL
TCGA.55.6970.01	8.37029	KL
TCGA.55.8203.01	9.82606	KL
TCGA.55.8299.01	9.0229	KL
TCGA.55.8508.01	9.55784	KL
TCGA.55.8615.01	10.7545	KL
TCGA.62.A46S.01	10.1492	KL
TCGA.67.3774.01	8.13382	KL
TCGA.73.4677.01	7.64956	KL
TCGA.73.7498.01	7.70131	KL
TCGA.78.7148.01	9.76079	KL
TCGA.78.7160.01	8.20785	KL
TCGA.78.7161.01	11.5675	KL
TCGA.78.7166.01	7.23536	KL
TCGA.80.5608.01	10.0705	KL
TCGA.86.7713.01	9.44195	KL
TCGA.86.8054.01	10.4062	KL
TCGA.86.8359.01	9.13578	KL
TCGA.95.A4VP.01	10.6769	KL
TCGA.99.8032.01	11.2951	KL
TCGA.J2.8194.01	9.29361	KL
TCGA.MP.A4TD.01	9.61659	KL
TCGA.MP.A4TE.01	11.2929	KL
TCGA.NJ.A4YP.01	8.37141	KL
TCGA.NJ.A55O.01	9.16939	KL
TCGA.NJ.A55R.01	10.5277	KL

## Sheet: Fig 2
Fig. 2n								Fig. 2c
	K	KL	KA
	5	3	2
	4	2	3
	6	2	1
	7	1	2
	6	4	1
Fig. 2o
	Normal	Fasted	Metformin
	4	6	7
	5	7	7
	6	6	6
	5	8	6
	3	6	8
	4	7	8
Fig. 2q
		DMSO			MG132			Fig. 2e
0	0.93	0.97	1.1	0.89	0.99	1.12
3	0.82	0.71	0.65	0.91	1.03	0.97
6	0.57	0.46	0.39	0.77	0.92	0.94
9	0.39	0.21	0.27	0.61	0.7	0.83
Fig. 2j
								Fig. 2g
								Fig. 2h
								Fig. 2i
Fig. 2k							Fig. 2l							Fig. 2m
														Fig. 2p

## Sheet: Fig 3
Fig. 3i											Fig. 3a
		SCR			shCUL4B
0	0.92	1.03	1.05	1.01	1.08	0.91
2	0.84	0.92	0.87	0.94	0.97	1.03
4	0.61	0.54	0.65	0.84	0.79	0.87
8	0.42	0.21	0.37	0.69	0.54	0.67
Fig. 3k
		SCR			shDDB1
0	0.97	0.95	1.08	1.02	1.01	0.97
2	0.81	0.9	0.84	0.94	0.97	0.91
4	0.54	0.42	0.57	0.76	0.65	0.79
8	0.32	0.17	0.27	0.59	0.61	0.47
Fig. 3m
		WT			S79A			S79E
0	1.04	1.02	0.94	1.02	1.01	0.97	1.07	0.96	0.97
2	0.89	1.01	0.87	0.96	1.05	0.94	0.74	0.75	0.71
4	0.61	0.66	0.71	0.87	0.93	0.81	0.46	0.32	0.39
6	0.44	0.37	0.49	0.61	0.74	0.67	0.21	0.16	0.27
											Fig. 3b
Fig. 3f
											Fig. 3c
Fig. 3h
											Fig. 3d
Fig. 3j
Fig. 3l							Fig. 3n							Fig. 3o

## Sheet: Fig 4
Fig. 4e								Fig. 4p
		WT			Prox1-cKO
BCKDHA	1	0.95	1.05	1.36	1.47	1.31
BCKDHB	1.03	1.03	0.94	1.41	1.59	1.41
DBT	1.01	1.03	0.96	1.05	0.91	0.89
DLD	0.97	0.99	1.04	1.43	1.37	1.46
ACADSB	0.99	0.98	1.03	2.13	2.23	2.3
ACADS	1.09	0.95	0.96	1.05	0.96	0.86
ACAD8	1.02	0.99	0.99	1.02	1.05	1.17
IVD	1	1.01	0.99	1.27	1.32	1.37
ACADM	1.02	1	0.98	2.66	2.86	2.74
HADH	1.02	0.99	0.99	1.42	1.52	1.54
HADHB	1.01	1.01	0.98	1.43	1.41	1.4
ECHS1	1.04	1.01	0.95	1.23	1.15	1.07
EHHADH	1.01	1.02	0.97	2.93	2.95	2.79
MCCC1	1.06	0.99	0.95	0.86	0.94	0.89
MCCC2	1.06	0.99	0.95	1.51	1.47	1.42
HIBCH	1.02	0.99	0.99	1.04	0.86	0.94
ABAT	1	1.01	0.99	1.52	1.61	1.67
HIBADH	1.02	0.98	1	1.36	1.29	1.34
HSD17B10	1.02	0.99	0.99	2.01	1.86	1.94
AUH	1.01	1.01	0.98	0.87	1.07	0.92
HMGCL	1.03	1.02	0.95	1.56	1.59	1.41
ALDH2	1.03	0.99	0.98	0.9	0.83	1.01
ALDH3A2	0.99	0.99	1.02	0.91	1.12	0.95
ALDH7A1	1.09	0.95	0.96	1.68	1.86	1.69
ALDH6A1	1.02	0.99	0.99	1.25	1.16	1.31
ALDH9A1	1	1.01	0.99	1.34	1.45	1.31
ACAA1	0.96	0.95	1.1	1.86	1.78	1.69
ACAA2	1.02	0.99	0.99	1.99	1.79	1.9
HMGCS2	1.03	0.99	0.98	2.13	2.03	1.94
Fig. 4f										Fig. 4g
		Huh7-SCR			Huh7-shAMPKa							Huh7-SCR			Huh7-si1646			Huh7-SCR-Glc stav.			Huh7-si1646-Glc stav.
PRKAA1	1.02	0.97	1.01	0.36	0.34	0.27				BCKDHB	1.05	0.98	0.97	1.86	1.92	1.81	1.41	1.36	1.43	3.33	3.42	3.51
PRKAA2	0.94	0.98	1.08	0.26	0.31	0.24				ACADSB	1.09	0.96	0.95	1.81	1.82	1.86	1.31	1.46	1.43	2.36	2.52	2.27
BCKDHB	1.06	1.03	0.91	0.53	0.47	0.54				ACADM	1.02	0.99	0.99	2.52	2.46	2.63	1.31	1.26	1.23	3.73	3.62	3.56
ACADSB	1.12	0.95	0.93	0.59	0.61	0.53				EHHADH	1.02	1.06	0.92	1.91	1.93	1.96	1.61	1.66	1.53	4.46	4.32	4.33
ACADM	1.03	1.02	0.96	0.77	0.6	0.64				HSD17B10	1.01	1.01	0.98	1.86	1.72	1.79	1.62	1.51	1.63	3.23	3.13	3.05
EHHADH	0.97	0.96	1.07	0.37	0.42	0.49				ABAT	1.09	0.95	0.96	1.68	1.66	1.69	1.32	1.25	1.23	2.28	2.36	2.32
HSD17B10	0.94	1.07	0.99	0.45	0.61	0.43				ACAA2	1.01	1.02	0.97	1.86	1.81	1.89	1.37	1.42	1.49	3.03	3.12	3.01
ABAT	0.92	0.97	1.11	0.51	0.62	0.68				HADHB	1.01	1.01	0.98	1.43	1.41	1.4	1.36	1.25	1.32	1.97	2.12	2.05
ACAA2	1.05	1.02	0.93	0.59	0.67	0.73				HMGCS2	1.03	1.02	0.95	1.93	1.82	2.06	1.71	1.86	1.67	3.01	3.12	2.81
HADHB	0.95	1.02	1.03	0.76	0.7	0.67
HMGCS2	1.05	1.05	0.9	0.36	0.43	0.47
Fig. 4h										Fig. 4i
		IgG			PROX1							IgG			PROX1
BCKDHB	1.51	1.03	0.46	5.6	6.15	8.02				Bckdhb	1.03	0.37	1.6	6.43	4.1	5.51
ACADSB	1.7	0.39	0.91	6.91	5.1	5.93				Acsdsb	1.1	1.51	0.39	5.1	6.4	7.2
ACADM	0.61	0.97	1.42	10.4	8.4	9.1				Acadm	0.86	1.56	0.58	8	6.3	5.6
EHHADH	1.43	1.06	0.51	8.59	8.02	9.47				Ehhadh	0.54	0.89	1.57	8.91	6.57	8.21
ABAT	0.42	1.62	0.96	4.1	6	3.94				Abat	0.45	1.62	0.93	4.62	5.77	7.32
ACAA2	0.61	1.02	1.37	5.98	7.01	7.07				Acaa2	1.04	1.49	0.47	7.51	5.03	6.24
HADHB	1.31	1.12	0.57	6.52	4.35	5.9				Hadhb	0.55	0.84	1.61	6.41	4.04	5.22
HMGCS2	0.95	0.87	1.18	8.94	7.31	7.97				Hmgcs2	0.44	1.47	1.09	5.94	6.72	7.79
Fig. 4l
		WT-IgG			Prox1-cKO-IgG			WT-H3K4me3			Prox1-cKO-H3K4me3
Bckdhb	1.1	1.2	0.7	1.2	1.5	0.7	6.78	7.92	7.3	12.6	11.6	13.1
Acsdsb	1.5	1.1	0.4	1.3	1.4	0.9	7.42	6.43	7.47	15.91	12.96	13.94
Acadm	1.2	1.3	0.5	1.7	0.8	0.9	11.81	9.86	12.93	23.6	25	24
Ehhadh	1.3	0.8	0.9	1.4	1.3	0.8	12.71	14.86	11.83	29	26.8	27
Abat	1.2	0.4	1.4	1.2	1.4	0.8	7.22	8.05	8.29	12.12	13.6	15.18
Acaa2	2.3	0.3	0.4	1.8	0.55	0.7	9.3	10.4	9.1	15.26	14.33	13.28
Hadhb	2.1	0.5	0.4	0.7	0.8	2.5	8.2	7.8	9.4	17.23	18.3	16.5
Hmgcs2	1.7	1.2	0.1	1.2	0.75	1.3	10.31	11.12	12.05	20.75	20.68	18.4
Fig. 4m
		WT-IgG			Prox1-cKO-IgG			WT-H3K9me3			Prox1-cKO-H3K9me3
Bckdhb	1.3	1.1	0.6	1.3	1.5	0.7	7.12	8.6	7.47	4.3	5.3	6.1
Acsdsb	1.4	1.1	0.5	1.1	1.1	0.9	8.42	9.43	9.47	5.6	6.4	6.2
Acadm	1.2	1.2	0.6	1.7	0.8	0.3	10.81	9.86	11.93	5.3	4.2	4.2
Ehhadh	1.2	0.9	0.9	1.3	1.2	0.4	11.71	10.86	11.83	4.6	5.1	4.2
Abat	2	0.7	0.3	0.7	0.8	1.3	9.2	10.1	9.8	6.23	7.3	6.5
Acaa2	1.8	0.7	0.5	0.9	0.55	0.7	9.3	8.7	9.1	5.26	6.33	6.58
Hadhb	1.2	0.5	1.3	1.2	1.43	0.7	8.22	10.05	8.29	6.3	5.1	6.1
Hmgcs2	1.9	0.5	0.6	2.2	0.75	1.3	9.8	11	10.05	6.75	5.68	6.4
Fig. 4n
		si1646-Con			si1646-S79A			si1646-S79E
BCKDHB	1.12	0.94	0.94	0.37	0.42	0.46	0.76	0.62	0.71
ACADSB	0.94	1.05	1.01	0.54	0.39	0.47	0.77	0.65	0.82
ACADM	0.97	0.95	1.08	0.31	0.29	0.37	0.68	0.69	0.61
EHHADH	1.09	1.02	0.89	0.35	0.38	0.44	0.72	0.74	0.61
Fig. 4o
		si1646-Con-IgG			si1646-S79A-IgG			si1646-S79E-IgG			si1646-Con-H3k9me3			si1646-S79A-H3k9me3			si1646-S79E-H3k9me3
BCKDHB	1.1	1.16	0.74	2.1	0.56	0.79	1.35	0.95	1.46	6.6	7.02	5.76	10.36	11.87	10.92	8.5	8.39	7.83
ACADSB	1.48	0.7	0.82	1.35	1.24	0.59	2.17	1.25	0.72	6.82	5.6	5.27	9.68	11.23	9.47	7.48	8.15	7.89
ACADM	0.68	1.02	1.3	1.45	1.25	0.82	1.23	1.27	0.53	8.23	7.13	7.62	13.27	14.62	13.65	10.63	9.52	8.87
EHHADH	0.74	0.85	1.41	1.4	1.2	0.62	0.85	0.47	1.25	7.04	7.57	6.12	12.86	13.92	12.47	8.74	9.43	9.16

## Sheet: Fig 5
Fig. 5a														Fig. 5l
			WT						Prox1-cKO
Val	0.984983	1.01744	1.06373	0.9494	0.99966	0.984795	0.656001	0.662827	0.713914	0.758416	0.873379	0.699505
Leu	0.96847	1.12331	0.992637	0.964658	0.880359	1.07062	0.577284	0.588685	0.723062	0.801765	0.762136	0.654856
Ile	0.945289	1.16848	0.941377	1.01583	0.910383	1.01864	0.685186	0.717834	0.7393	0.710534	0.688987	0.687889
Ala	1.08159	1.079	1.03054	0.9039	0.880025	1.02494	0.632885	0.588737	0.536671	0.696223	0.57331	0.712619
Ser	1.0312	1.14935	1.07349	0.932082	0.917808	0.896063	0.696115	0.672549	0.574872	0.723022	0.713626	0.682798
Thr	1.05521	1.01131	1.02227	0.996821	0.972859	0.941536	0.707854	0.664147	0.749871	0.842873	0.887639	0.842305
Phe	1.02997	1.29345	1.06445	0.902831	0.908305	1.0272	0.614753	0.54652	0.76919	0.673333	0.733205	0.569556
Glu	1.11024	1.02636	0.985011	0.907905	0.967574	1.00291	0.622263	0.641819	0.644705	0.76034	0.786815	0.76533
Pro	1.06125	0.992936	1.15055	0.99744	0.895009	0.902806	0.678325	0.665615	0.683607	0.81049	0.750494	0.827821
Arg	0.985963	0.903279	1.06771	0.900498	0.969264	1.17331	0.756258	0.767331	0.755702	0.912425	0.785312	0.761364
Asp	1.22003	1.12449	0.945898	0.854191	0.901956	0.953409	0.637621	0.685828	0.689378	0.929656	0.869017	0.892799
Gln	0.938322	1.07644	1.03272	0.895196	1.04715	1.01005	1.10472	1.09809	1.14931	1.32322	1.15263	1.28353
Trp	1.00676	0.966875	1.02378	0.827592	1.14769	1.0274	0.764425	0.906342	0.780954	1.17999	0.926178	1.0035
Met	1.79817	0.660786	0.642543	1.25537	0.493294	1.14974	0.636195	0.494876	0.36873	0.713949	0.843468	0.863386
Cys	0.930137	1.2679	0.634392	1.10137	1.30061	0.76559	1.50289	1.19315	1.19742	1.38529	0.980024	0.717184
Tyr	0.849513	1.05797	0.959088	1.01034	1.07922	1.04389	0.665828	0.890148	1.0625	0.77218	0.937303	0.923981
Gly	2.25522	0.576541	0.621037	0.83039	1.11599	0.600815	0.909306	0.864823	0.903223	1.10812	0.984033	1.47582
Asn	0.831732	1.04667	0.966672	1.2793	0.806944	1.06834	1.02316	0.97418	0.911379	1.05449	1.05727	0.934822
His	0.968425	0.6276	1.13264	1.11578	1.0118	1.14376	0.735415	0.993859	1.10484	1.00815	1.02008	0.887517
Lys	1.33464	0.783565	0.890213	0.886707	1.17582	0.92906	0.837075	0.990261	0.913558	1.29816	0.942721	1.04593
														Fig. 5m
Fig. 5b
		Huh7-SCR			Huh7-si259			Huh7-si1646
Val	1.01465	0.898	1.08736	0.651042	0.797282	0.783288	0.615823	0.729278	0.675071
Leu	0.878463	1.14293	0.978613	0.693719	0.6021	0.716631	0.547084	0.555784	0.532249
Ile	0.922941	1.04824	1.02882	0.589045	0.724454	0.690599	0.659694	0.60253	0.577359
Fig. 5c					Fig. 5d
	WT	cKO				SCR	si1646	si1646-WT	si1646-S79A	si1646-S79E
	1.13	0.56				1.03	0.52	0.95	1.45	0.7
	0.95	0.67				1.01	0.47	1.05	1.49	0.79
	0.92	0.51				0.96	0.43	0.91	1.52	0.63
Fig. 5f
			Huh7-SCR				Huh7-si1646
Val	0.11737	0.125209	0.118839	0.111049	0.10916	0.109915	0.108968	0.109416
Leu	0.16122	0.143523	0.149921	0.182085	0.140891	0.11681	0.118663	0.139974
Ile	0.158502	0.14809	0.15074	0.167241	0.113965	0.136175	0.138914	0.147149
Glu	0.491643	0.333126	0.462644	0.673123	0.379933	0.227373	0.232939	0.278279
aKG	0.027885	0.058104	0.004794	0.027497	0.004004	0.010578	0.013244	0.010405
Fig. 5g														Fig. 5n
		si1646-Con			si1646-S79A				si1646-S79E
Val	0.216695	0.249595	0.179103	0.333612	0.342633	0.321491	0.30315	0.279691	0.25578	0.260619	0.253171
Leu	0.13913	0.179933	0.150471	0.201297	0.220163	0.212036	0.254745	0.185828	0.184337	0.185647	0.175665
Ile	0.159008	0.168919	0.162282	0.213819	0.208408	0.204157	0.260037	0.193425	0.188102	0.178457	0.16903
Glu	0.074552	0.083871	0.140436	0.13278	0.251572	0.152941	0.189477	0.034256	0.160282	0.112825	0.225275
aKG	0.049216	0.037708	0.150232	0.030505	0.115537	0.014279	0.063555	0.018131	0.139101	0.121396	0.094338
Fig. 5i
			SCR			si1646
KIC	0.46127	0.52211	0.54545	0.47917	0.74265	0.77142	0.70969	0.65829
aKG	0.049437	0.148619	0.235056	0.034746	0.528219	0.248634	0.279707	0.148897
acetyl-CoA	0.319761	0.500107	0.545377	0.567558	0.432363	0.37484	0.933273	0.812367
citrate	0.418225	0.753692	0.33483	0.254174	0.359853	0.081966	0.12537	0.239118
succinate	0.696921	0.820504	0.784302	0.482794	0.410479	0.545188	0.520422	0.608114
Fig. 5j
		si1646-Con				si1646-S79A				si1646-S79E
KIC	0.811398	0.824159	0.820358	0.837669	0.595727	0.623503	0.596971	0.563749	0.743113	0.729926	0.757433	0.757758
aKG	0.74585	0.910974	0.962616	0.926239	0.919133	0.930548	0.939289	0.646919	0.824271	0.943853	0.709109	0.946338
acetyl-CoA	0.38547	0.502007	0.600609	0.799346	0.666763	0.496356	0.87584	0.496484	0.858935	0.845266	0.751876	0.665003
Citrate	0.422101	0.450935	0.370172	0.401578	0.475795	0.432129	0.519509	0.395666	0.470931	0.520261	0.528933	0.407541
Succinate	0.895031	0.857723	0.875468	0.846076	0.909777	0.874945	0.802075	0.821886	0.865681	0.81269	0.875088	0.823643		Fig. 5p
Fig. 5n								Fig. 5o
	WT	cKO	WT-BCAA	cKO-BCAA					pS6K_low	pS6K__high
	1	0.17	1.59	1.57				PROX1_Low	71.1	28.9
	0.85	0.26	1.74	1.51				PROX1_High	22.2	77.8
	0.89	0.41	1.66	1.72
Fig. 5p
	SCR	si1646	si1646+WT	si1646+S79A	si1646+S79E
	1.1	0.27	1.16	1.72	0.79
	0.92	0.17	1.09	1.56	0.63
	0.98	0.39	0.94	1.47	0.67
Fig. 5q
	Con	WT	S79A	S79E
	1.2	3.5	5.6	1.92
	1.1	4.4	6.5	2.7
	0.7	3.3	4.8	2.5
														Fig. 5q

## Sheet: Fig 6
Fig. 6b
			Prox1f/f					Alb-cre;Prox1f/f
Normal	23	20	18	27	23	13	9	2	7	5
Normal+BCAA	42	35	30	45	39	32	37	35	28	31
Fig. 6c
			Prox1f/f					Alb-cre;Prox1f/f
Normal	5.12	5.26	4.52	6.07	5.92	3.46	4.46	4.12	3.66	3.16
Normal+BCAA	9.16	8.11	6.16	6.66	7.22	6.72	5.42	7.72	8.12	6.44
Fig. 6e								Fig. 6f
	Con	S79A	S79E						Con	S79A	S79E
	2	22	18						3.62	6.3	4.45
	9	28	19						3.91	5.4	4.93
	3	26	16						5.061	5.7	5.67
	4	19	12						4.7	5.95	5.3
	6	30	16						3.27	6.55	4.91
Fig. 6g
					SCR							SCR+Met							si1646							si1646+Met
	6	130	120	115	98	86	80	80	80	70	75	96	90	95	93	80	90	75	86	80	85	79	80	80	95	66	60	55	74
	12	260	200	180	160	170	140	136	170	140	130	120	100	120	120	140	120	110	130	90	80	96	160	120	100	100	90	86	87
	18	400	370	320	300	280	250	248	320	280	240	230	220	180	176	240	190	160	170	120	110	116	220	180	167	150	110	100	120
	24	680	650	620	530	430	390	387	470	420	340	290	270	220	213	320	260	240	230	190	130	140	300	250	240	230	150	120	130
	30d	1060	1000	900	860	760	730	727	650	600	500	390	320	270	265	440	360	320	290	240	190	200	400	310	300	267	180	130	156
Fig. 6h
Con	Con+Met	WT	WT+Met	S79A	S79A+Met	S79E	S79E+Met
44.5	40	203.5	118.5	275	180	111.5	85
43.5	33	221.5	134.5	263	176	100	102.5
37.5	27.5	171.5	101	227.5	173	94	78.5
41	24	137.5	88	212.5	160	84.5	76.5
30	23.5	156.5	69.5	198	146.5	88	74.5
31	28	124.5	75.5	197.5	183	80	73.5
Fig. 6k								Fig. 6l
	Con	S79A	S79E						Con	S79A	S79E
	14	37	25						28	57	45
	21	36	22						24	46	47
	17	31	24						29	61	40
	12	42	26						37	55	36
	10	34	18						26	64	32
Fig. 6o
			Vehicle					Phenformin
sgCon	23	25	21	20	17	13	8	7	9	11
sgProx1	7	9	15	13	8	7	11	8	10	9
Fig. 6p
			Vehicle					Phenformin
sgCon	40	42	33	34	39	20	16	17	15	24
sgProx1	19	16	21	15	13	10	15	18	19	14
Fig. 6r
			Vehicle					Phenformin
sgCon	37	44	55	41	46	24	21	36	27	18
sgProx1	15	19	23	13	15	17	14	7	12	15

## Sheet: Fig 7
Fig. 7b
	S79p_low	S79p__high
pAMPK_Low	68.9	31.1
pAMPK_High	24.4	75.6
Fig. 7f
	S79p_low	S79p__high
pAMPK_Low	82.2	17.8
pAMPK_High	11.1	88.9

## Sheet: Fig S1
		Fig. S1a								Fig. S1a
					Raw Intensities						Normalized Intensities							Fig. S1d
		#	Identified Proteins	Accession Number	Quant 1	Quant 2	Quant 3	Quant 4	Quant 5	Quant 6	Quant 1	Quant 2	Quant 3	Quant 4	Quant 5	Quant 6
		1	60 kDa heat shock protein, mitochondrial OS=Homo sapiens OX=9606 GN=HSPD1 PE=1 SV=2	CH60_HUMAN	15.2	14.9	15.1	14.7	14.4	14.7	14.8	14.8	14.8	15	14.9	14.8
		2	Alpha-enolase OS=Homo sapiens OX=9606 GN=ENO1 PE=1 SV=2	ENOA_HUMAN	15.3	15.1	15.4	14.8	14.7	14.9	15	15.1	15.1	15	15	15
		3	Glyceraldehyde-3-phosphate dehydrogenase OS=Homo sapiens OX=9606 GN=GAPDH PE=1 SV=3	G3P_HUMAN	16.2	15.9	16.2	15.7	15.4	15.7	15.9	15.8	15.9	15.9	15.9	15.8
		4	Elongation factor 2 OS=Homo sapiens OX=9606 GN=EEF2 PE=1 SV=4	EF2_HUMAN	15.9	15.6	15.8	15.2	15.1	15.4	15.6	15.5	15.5	15.5	15.5	15.5
		5	Retinal dehydrogenase 1 OS=Homo sapiens OX=9606 GN=ALDH1A1 PE=1 SV=2	AL1A1_HUMAN	16	15.8	16	15.6	15.5	15.7	15.7	15.7	15.7	15.8	15.8	15.8
		6	Fatty acid synthase OS=Homo sapiens OX=9606 GN=FASN PE=1 SV=3	FAS_HUMAN	16	15.8	16	15.4	15.2	15.5	15.7	15.7	15.7	15.6	15.6	15.6
		7	Spectrin alpha chain, non-erythrocytic 1 OS=Homo sapiens OX=9606 GN=SPTAN1 PE=1 SV=3	SPTN1_HUMAN	16.3	16.1	16.3	15.8	15.7	15.9	16	16	16	16.1	16	16
		8	Cytoplasmic dynein 1 heavy chain 1 OS=Homo sapiens OX=9606 GN=DYNC1H1 PE=1 SV=5	DYHC1_HUMAN	16.1	15.8	16.1	15.6	15.4	15.7	15.8	15.8	15.8	15.8	15.8	15.8
		9	Spectrin beta chain, non-erythrocytic 1 OS=Homo sapiens OX=9606 GN=SPTBN1 PE=1 SV=2	SPTB2_HUMAN	16.1	15.9	16.1	15.7	15.6	15.8	15.8	15.8	15.8	15.9	15.9	15.9
		10	Pyruvate kinase PKM OS=Homo sapiens OX=9606 GN=PKM PE=1 SV=4	KPYM_HUMAN	15.9	15.7	16	15.5	15.3	15.6	15.7	15.6	15.7	15.7	15.6	15.7
		11	DNA-dependent protein kinase catalytic subunit OS=Homo sapiens OX=9606 GN=PRKDC PE=1 SV=3	PRKDC_HUMAN	16.2	16	16.2	15.7	15.5	15.8	15.9	15.9	15.9	15.9	15.9	15.9
		12	Elongation factor 1-alpha 1 OS=Homo sapiens OX=9606 GN=EEF1A1 PE=1 SV=1	EF1A1_HUMAN (+1)	15.7	15.5	15.8	15.2	15	15.4	15.5	15.5	15.5	15.5	15.4	15.5
		13	Clathrin heavy chain 1 OS=Homo sapiens OX=9606 GN=CLTC PE=1 SV=5	CLH1_HUMAN	16	15.8	16	15.5	15.4	15.6	15.7	15.7	15.7	15.7	15.7	15.7
		14	Neuroblast differentiation-associated protein AHNAK OS=Homo sapiens OX=9606 GN=AHNAK PE=1 SV=2	AHNK_HUMAN	16	15.8	16	15.5	15.3	15.6	15.7	15.7	15.7	15.7	15.7	15.7		Fig. S1e
		15	Endoplasmin OS=Homo sapiens OX=9606 GN=HSP90B1 PE=1 SV=1	ENPL_HUMAN	15.8	15.5	15.7	15.3	15.1	15.4	15.5	15.4	15.4	15.5	15.5	15.5
		16	Myosin-9 OS=Homo sapiens OX=9606 GN=MYH9 PE=1 SV=4	MYH9_HUMAN	16	15.8	16.1	15.6	15.4	15.6	15.7	15.7	15.8	15.8	15.7	15.7
		17	Nucleolin OS=Homo sapiens OX=9606 GN=NCL PE=1 SV=3	NUCL_HUMAN	16.5	16.2	16.5	16	15.8	16.1	16.2	16.2	16.2	16.2	16.2	16.2
		18	Glutathione S-transferase P OS=Homo sapiens OX=9606 GN=GSTP1 PE=1 SV=2	GSTP1_HUMAN	15.8	15.6	15.9	15.4	15.3	15.5	15.6	15.6	15.6	15.7	15.7	15.6
		19	Ribosome-binding protein 1 OS=Homo sapiens OX=9606 GN=RRBP1 PE=1 SV=5	RRBP1_HUMAN	16.6	16.4	16.6	16.1	15.9	16.1	16.3	16.3	16.3	16.3	16.2	16.2
		20	Keratin, type I cytoskeletal 18 OS=Homo sapiens OX=9606 GN=KRT18 PE=1 SV=2	K1C18_HUMAN	15.9	15.6	15.9	15.5	15.3	15.6	15.6	15.6	15.6	15.7	15.7	15.7
		21	Isocitrate dehydrogenase [NADP] cytoplasmic OS=Homo sapiens OX=9606 GN=IDH1 PE=1 SV=2	IDHC_HUMAN	16.3	16	16.3	15.8	15.6	15.9	15.9	16	16	16.1	16	16
		22	Peptidyl-prolyl cis-trans isomerase A OS=Homo sapiens OX=9606 GN=PPIA PE=1 SV=2	PPIA_HUMAN	16.2	16	16.2	15.7	15.5	15.8	15.9	15.9	15.9	15.9	15.9	15.9
		23	Keratin, type II cytoskeletal 8 OS=Homo sapiens OX=9606 GN=KRT8 PE=1 SV=7	K2C8_HUMAN	16.3	16	16.3	15.9	15.7	16	16	16	16	16.1	16	16.1
		24	78 kDa glucose-regulated protein OS=Homo sapiens GN=HSPA5 PE=1 SV=2	GRP78_HUMAN	15.8	15.6	15.8	15.3	15.2	15.4	15.5	15.5	15.5	15.5	15.5	15.5
		25	Heat shock cognate 71 kDa protein OS=Homo sapiens OX=9606 GN=HSPA8 PE=1 SV=1	HSP7C_HUMAN	16	15.8	16.1	15.5	15.3	15.6	15.8	15.7	15.7	15.7	15.6	15.7
		26	Transitional endoplasmic reticulum ATPase OS=Homo sapiens OX=9606 GN=VCP PE=1 SV=4	TERA_HUMAN	15.9	15.7	15.9	15.4	15.2	15.5	15.6	15.7	15.6	15.7	15.6	15.6
		27	Heat shock protein HSP 90-alpha OS=Homo sapiens OX=9606 GN=HSP90AA1 PE=1 SV=5	HS90A_HUMAN	15.9	15.7	15.9	15.5	15.3	15.6	15.7	15.7	15.6	15.7	15.6	15.7
		28	Fatty acid-binding protein, liver OS=Homo sapiens OX=9606 GN=FABP1 PE=1 SV=1	FABPL_HUMAN	15.6	15.4	15.6	15.1	14.9	15.2	15.4	15.2	15.4	15.3	15.2	15.2
		29	Keratin, type II cytoskeletal 1 OS=Homo sapiens OX=9606 GN=KRT1 PE=1 SV=6	K2C1_HUMAN	15.1	15.1	14.6	15	15.5	14.7	14.8	15	14.3	15.2	15.9	14.8
		30	Stress-70 protein, mitochondrial OS=Homo sapiens OX=9606 GN=HSPA9 PE=1 SV=2	GRP75_HUMAN	16.1	15.9	16.1	15.7	15.5	15.8	15.8	15.8	15.8	15.9	15.9	15.9
		31	Heat shock protein HSP 90-beta OS=Homo sapiens OX=9606 GN=HSP90AB1 PE=1 SV=4	HS90B_HUMAN	15.9	15.7	15.9	15.4	15.1	15.5	15.6	15.5	15.6	15.6	15.4	15.6
		32	Plectin OS=Homo sapiens OX=9606 GN=PLEC PE=1 SV=3	PLEC_HUMAN	15.9	15.7	15.9	15.4	15.2	15.5	15.6	15.6	15.6	15.6	15.6	15.6
		33	ATP-citrate synthase OS=Homo sapiens OX=9606 GN=ACLY PE=1 SV=3	ACLY_HUMAN	16.2	15.9	16.2	15.6	15.4	15.7	15.9	15.9	15.9	15.8	15.8	15.8
		34	Talin-1 OS=Homo sapiens OX=9606 GN=TLN1 PE=1 SV=3	TLN1_HUMAN	16	15.7	16	15.4	15.3	15.5	15.7	15.7	15.7	15.7	15.6	15.6
		35	Histone H4 OS=Homo sapiens OX=9606 GN=HIST1H4A PE=1 SV=2	H4_HUMAN	16.1	15.8	16.1	15.6	15.4	15.8	15.8	15.7	15.8	15.8	15.8	15.9
		36	Alpha-actinin-4 OS=Homo sapiens OX=9606 GN=ACTN4 PE=1 SV=2	ACTN4_HUMAN	15.9	15.6	15.9	15.4	15.3	15.5	15.6	15.6	15.6	15.6	15.6	15.6
		37	Fructose-bisphosphate aldolase A OS=Homo sapiens OX=9606 GN=ALDOA PE=1 SV=2	ALDOA_HUMAN	15.5	15.2	15.5	14.9	14.8	15	15.2	15.1	15.2	15.2	15.1	15.1		Fig. S1g
		38	Leucine-rich PPR motif-containing protein, mitochondrial OS=Homo sapiens OX=9606 GN=LRPPRC PE=1 SV=3	LPPRC_HUMAN	16.1	15.9	16.1	15.6	15.5	15.7	15.8	15.8	15.8	15.8	15.9	15.8
		39	ATP synthase subunit alpha, mitochondrial OS=Homo sapiens OX=9606 GN=ATP5F1A PE=1 SV=1	ATPA_HUMAN	15.5	15.2	15.5	15.1	14.8	15.2	15.2	15.2	15.2	15.3	15.2	15.3
		40	Profilin-1 OS=Homo sapiens OX=9606 GN=PFN1 PE=1 SV=2	PROF1_HUMAN	15.7	15.5	15.7	15.2	15	15.3	15.5	15.5	15.5	15.3	15.4	15.5
		41	Alanine--tRNA ligase, cytoplasmic OS=Homo sapiens OX=9606 GN=AARS PE=1 SV=2	SYAC_HUMAN	16	15.8	16	15.6	15.5	15.7	15.7	15.7	15.7	15.8	15.8	15.8
		42	U5 small nuclear ribonucleoprotein 200 kDa helicase OS=Homo sapiens OX=9606 GN=SNRNP200 PE=1 SV=2	U520_HUMAN	16.2	16	16.2	15.6	15.5	15.8	15.9	15.9	15.9	15.8	15.8	15.9
		43	X-ray repair cross-complementing protein 6 OS=Homo sapiens OX=9606 GN=XRCC6 PE=1 SV=2	XRCC6_HUMAN	16.5	16.2	16.5	16	15.8	16.1	16.2	16.2	16.2	16.2	16.2	16.2
		44	Neutral alpha-glucosidase AB OS=Homo sapiens OX=9606 GN=GANAB PE=1 SV=3	GANAB_HUMAN	15.7	15.4	15.7	15.3	15.2	15.3	15.4	15.3	15.3	15.5	15.5	15.4
		45	L-lactate dehydrogenase A chain OS=Homo sapiens OX=9606 GN=LDHA PE=1 SV=2	LDHA_HUMAN	16.5	16.3	16.6	15.9	15.8	16.1	16.3	16.2	16.3	16.2	16.2	16.2
		46	Phosphoglycerate kinase 1 OS=Homo sapiens OX=9606 GN=PGK1 PE=1 SV=3	PGK1_HUMAN	16.6	16.3	16.5	16	15.8	16.1	16.3	16.2	16.2	16.2	16.2	16.2
		47	Calreticulin OS=Homo sapiens OX=9606 GN=CALR PE=1 SV=1	CALR_HUMAN	15.8	15.6	15.9	15.3	15.2	15.4	15.6	15.6	15.5	15.5	15.6	15.5
		48	Heterogeneous nuclear ribonucleoproteins A2/B1 OS=Homo sapiens OX=9606 GN=HNRNPA2B1 PE=1 SV=2	ROA2_HUMAN	15.7	15.5	15.7	15.2	15.1	15.4	15.4	15.5	15.4	15.4	15.5	15.5
		49	T-complex protein 1 subunit beta OS=Homo sapiens OX=9606 GN=CCT2 PE=1 SV=4	TCPB_HUMAN	15.9	15.7	15.9	15.4	15.2	15.5	15.6	15.6	15.6	15.6	15.6	15.6
		50	ATP-dependent RNA helicase A OS=Homo sapiens OX=9606 GN=DHX9 PE=1 SV=4	DHX9_HUMAN	15.9	15.7	15.9	15.5	15.3	15.6	15.6	15.6	15.6	15.7	15.7	15.7
		51	Pre-mRNA-processing-splicing factor 8 OS=Homo sapiens OX=9606 GN=PRPF8 PE=1 SV=2	PRP8_HUMAN	16	15.8	16	15.4	15.3	15.6	15.7	15.7	15.7	15.6	15.7	15.7
		52	ATP synthase subunit beta, mitochondrial OS=Homo sapiens OX=9606 GN=ATP5F1B PE=1 SV=3	ATPB_HUMAN	16.1	15.9	16.1	15.7	15.5	15.8	15.7	15.8	15.8	15.9	15.8	15.9
		53	Heterogeneous nuclear ribonucleoproteins C1/C2 OS=Homo sapiens OX=9606 GN=HNRNPC PE=1 SV=4	HNRPC_HUMAN	15.9	15.6	15.9	15.4	15.3	15.5	15.6	15.5	15.6	15.7	15.6	15.6
		54	Bifunctional glutamate/proline--tRNA ligase OS=Homo sapiens OX=9606 GN=EPRS PE=1 SV=5	SYEP_HUMAN	16.6	16.3	16.6	16.1	15.9	16.2	16.3	16.2	16.2	16.3	16.3	16.3
		55	Heterogeneous nuclear ribonucleoprotein M OS=Homo sapiens OX=9606 GN=HNRNPM PE=1 SV=3	HNRPM_HUMAN	16.4	16.2	16.4	15.9	15.7	16	16.1	16.1	16.1	16.1	16.1	16.1
		56	eIF-2-alpha kinase activator GCN1 OS=Homo sapiens OX=9606 GN=GCN1 PE=1 SV=6	GCN1_HUMAN	16.2	15.9	16.2	15.6	15.5	15.8	15.9	15.9	15.9	15.8	15.8	15.8
		57	40S ribosomal protein S3a OS=Homo sapiens OX=9606 GN=RPS3A PE=1 SV=2	RS3A_HUMAN	15	14.8	15.1	14.5	14.3	14.6	14.7	14.7	14.7	14.7	14.7	14.7
		58	Triosephosphate isomerase OS=Homo sapiens OX=9606 GN=TPI1 PE=1 SV=3	TPIS_HUMAN	16.5	16.3	16.6	16	15.8	16.1	16.2	16.2	16.2	16.2	16.2	16.2
		59	Sodium/potassium-transporting ATPase subunit alpha-1 OS=Homo sapiens OX=9606 GN=ATP1A1 PE=1 SV=1	AT1A1_HUMAN	16	15.8	16	15.5	15.3	15.6	15.7	15.7	15.7	15.7	15.7	15.7
		60	Heterogeneous nuclear ribonucleoprotein U OS=Homo sapiens OX=9606 GN=HNRNPU PE=1 SV=6	HNRPU_HUMAN	16.5	16.2	16.5	16	15.8	16.1	16.2	16.2	16.2	16.2	16.1	16.2
		61	Nucleophosmin OS=Homo sapiens OX=9606 GN=NPM1 PE=1 SV=2	NPM_HUMAN	16.4	16.2	16.4	15.9	15.7	16	16.1	16.1	16.1	16.1	16.1	16.1
		62	Voltage-dependent anion-selective channel protein 1 OS=Homo sapiens OX=9606 GN=VDAC1 PE=1 SV=2	VDAC1_HUMAN	15.4	15.1	15.4	14.8	14.8	15	15.1	15	15.1	15.1	15.1	15.1
		63	T-complex protein 1 subunit eta OS=Homo sapiens OX=9606 GN=CCT7 PE=1 SV=2	TCPH_HUMAN	15.6	15.4	15.6	15.1	14.9	15.2	15.3	15.3	15.3	15.3	15.3	15.3		Fig. S1h
		64	Heterogeneous nuclear ribonucleoprotein K OS=Homo sapiens OX=9606 GN=HNRNPK PE=1 SV=1	HNRPK_HUMAN	16.2	15.9	16.2	15.7	15.5	15.8	15.9	15.8	15.8	15.9	15.8	15.9
		65	Protein disulfide-isomerase OS=Homo sapiens OX=9606 GN=P4HB PE=1 SV=3	PDIA1_HUMAN	17.1	16.8	17.1	16.5	16.4	16.6	16.8	16.8	16.8	16.8	16.8	16.7
		66	Protein disulfide-isomerase A4 OS=Homo sapiens OX=9606 GN=PDIA4 PE=1 SV=2	PDIA4_HUMAN	16.2	16	16.2	15.7	15.5	15.8	15.9	15.9	15.9	15.9	15.9	15.9
		67	Heterogeneous nuclear ribonucleoprotein A1 OS=Homo sapiens OX=9606 GN=HNRNPA1 PE=1 SV=5	ROA1_HUMAN	14.8	14.5	14.8	14.2	14.2	14.4	14.4	14.5	14.5	14.5	14.6	14.5
		68	T-complex protein 1 subunit epsilon OS=Homo sapiens OX=9606 GN=CCT5 PE=1 SV=1	TCPE_HUMAN	16.6	16.4	16.7	16.1	16	16.3	16.3	16.4	16.4	16.4	16.4	16.4
		69	Filamin-B OS=Homo sapiens OX=9606 GN=FLNB PE=1 SV=2	FLNB_HUMAN	16.1	15.9	16.1	15.6	15.4	15.7	15.8	15.8	15.8	15.8	15.8	15.8
		70	Delta-1-pyrroline-5-carboxylate synthase OS=Homo sapiens OX=9606 GN=ALDH18A1 PE=1 SV=2	P5CS_HUMAN	15.9	15.6	16	15.5	15.3	15.6	15.6	15.6	15.6	15.7	15.7	15.7
		71	T-complex protein 1 subunit alpha OS=Homo sapiens OX=9606 GN=TCP1 PE=1 SV=1	TCPA_HUMAN	16.5	16.2	16.5	16	15.8	16	16.2	16.2	16.2	16.2	16.2	16.1
		72	T-complex protein 1 subunit theta OS=Homo sapiens OX=9606 GN=CCT8 PE=1 SV=4	TCPQ_HUMAN	16.6	16.3	16.6	16.1	15.9	16.2	16.3	16.3	16.2	16.3	16.2	16.3
		73	Protein disulfide-isomerase A3 OS=Homo sapiens OX=9606 GN=PDIA3 PE=1 SV=4	PDIA3_HUMAN	16.3	16.1	16.4	15.8	15.7	15.9	16	16.1	16	16.1	16.1	16
		74	14-3-3 protein epsilon OS=Homo sapiens OX=9606 GN=YWHAE PE=1 SV=1	1433E_HUMAN	15.9	15.7	16	15.5	15.3	15.5	15.6	15.7	15.7	15.7	15.7	15.6
		75	X-ray repair cross-complementing protein 5 OS=Homo sapiens OX=9606 GN=XRCC5 PE=1 SV=3	XRCC5_HUMAN	16.1	15.9	16.1	15.7	15.5	15.8	15.9	15.8	15.8	15.9	15.9	15.9
		76	Eukaryotic translation initiation factor 3 subunit A OS=Homo sapiens OX=9606 GN=EIF3A PE=1 SV=1	EIF3A_HUMAN	16.3	16.1	16.3	15.6	15.5	15.8	16	16	16	15.9	15.9	15.9
		77	60S acidic ribosomal protein P0 OS=Homo sapiens OX=9606 GN=RPLP0 PE=1 SV=1	RLA0_HUMAN	14.8	14.6	14.9	14.4	14.1	14.5	14.5	14.6	14.6	14.6	14.5	14.5
		78	Exportin-2 OS=Homo sapiens OX=9606 GN=CSE1L PE=1 SV=3	XPO2_HUMAN	16.3	16.1	16.3	15.8	15.7	15.9	16	16	16	16	16.1	16
		79	Myosin-10 OS=Homo sapiens OX=9606 GN=MYH10 PE=1 SV=3	MYH10_HUMAN	15.9	15.7	16	15.5	15.3	15.6	15.6	15.6	15.7	15.7	15.7	15.7
		80	Annexin A2 OS=Homo sapiens OX=9606 GN=ANXA2 PE=1 SV=2	ANXA2_HUMAN	17	16.8	17	16.5	16.4	16.6	16.7	16.7	16.7	16.8	16.7	16.7
		81	T-complex protein 1 subunit gamma OS=Homo sapiens OX=9606 GN=CCT3 PE=1 SV=4	TCPG_HUMAN	16.5	16.2	16.5	16	15.9	16.1	16.2	16.1	16.2	16.2	16.2	16.1
		82	Heat shock 70 kDa protein 4 OS=Homo sapiens OX=9606 GN=HSPA4 PE=1 SV=4	HSP74_HUMAN	16.2	15.9	16.2	15.7	15.5	15.8	15.9	15.9	15.9	15.9	15.9	15.9
		83	Bifunctional purine biosynthesis protein PURH OS=Homo sapiens OX=9606 GN=ATIC PE=1 SV=3	PUR9_HUMAN	16.3	16.1	16.4	15.8	15.6	15.9	16.1	16.1	16.1	16.1	16	16
		84	Importin subunit beta-1 OS=Homo sapiens OX=9606 GN=KPNB1 PE=1 SV=2	IMB1_HUMAN	15.7	15.4	15.7	15.2	15	15.3	15.4	15.3	15.3	15.4	15.4	15.4
		85	Poly [ADP-ribose] polymerase 1 OS=Homo sapiens OX=9606 GN=PARP1 PE=1 SV=4	PARP1_HUMAN	16.5	16.3	16.5	16	15.8	16.1	16.2	16.2	16.2	16.2	16.2	16.2
		86	Staphylococcal nuclease domain-containing protein 1 OS=Homo sapiens OX=9606 GN=SND1 PE=1 SV=1	SND1_HUMAN	16.4	16.1	16.4	15.8	15.7	15.9	16.1	16.1	16.1	16	16	16
		87	Eukaryotic translation initiation factor 4 gamma 1 OS=Homo sapiens OX=9606 GN=EIF4G1 PE=1 SV=4	IF4G1_HUMAN	16.1	15.9	16.1	15.6	15.4	15.7	15.8	15.8	15.8	15.8	15.8	15.8
		88	Proliferation marker protein Ki-67 OS=Homo sapiens OX=9606 GN=MKI67 PE=1 SV=2	KI67_HUMAN	16.1	15.9	16.1	15.3	15.2	15.5	15.8	15.8	15.8	15.5	15.5	15.6
		89	Microsomal triglyceride transfer protein large subunit OS=Homo sapiens OX=9606 GN=MTTP PE=1 SV=1	MTP_HUMAN	16.3	16	16.2	15.8	15.6	15.9	16	15.9	15.9	16	16	16		Fig. S1i
		90	Nucleoprotein TPR OS=Homo sapiens OX=9606 GN=TPR PE=1 SV=3	TPR_HUMAN	16.1	15.9	16.1	15.6	15.4	15.7	15.8	15.8	15.8	15.8	15.8	15.8
		91	Nucleolar RNA helicase 2 OS=Homo sapiens OX=9606 GN=DDX21 PE=1 SV=5	DDX21_HUMAN	15.9	15.6	15.9	15.5	15.3	15.5	15.6	15.6	15.6	15.7	15.6	15.6
		92	DNA replication licensing factor MCM3 OS=Homo sapiens OX=9606 GN=MCM3 PE=1 SV=3	MCM3_HUMAN	15.7	15.5	15.8	15.2	15	15.3	15.4	15.5	15.5	15.4	15.4	15.4
		93	40S ribosomal protein S2 OS=Homo sapiens OX=9606 GN=RPS2 PE=1 SV=2	RS2_HUMAN	15.6	15.4	15.6	15	15	15.2	15.3	15.3	15.3	15.3	15.3	15.3
		94	T-complex protein 1 subunit delta OS=Homo sapiens OX=9606 GN=CCT4 PE=1 SV=4	TCPD_HUMAN	16.4	16.2	16.5	16	15.8	16.1	16.1	16.2	16.2	16.2	16.1	16.2
		95	Keratin, type I cytoskeletal 10 OS=Homo sapiens OX=9606 GN=KRT10 PE=1 SV=6	K1C10_HUMAN	14.8	14.5	14.1	15	14.9	14.4	14.6	14.5	13.8	15.1	15.3	14.5
		96	Microtubule-associated protein 4 OS=Homo sapiens OX=9606 GN=MAP4 PE=1 SV=3	MAP4_HUMAN	16.4	16.2	16.4	15.9	15.7	16	16.1	16.1	16.1	16.1	16.1	16.1
		97	Far upstream element-binding protein 2 OS=Homo sapiens OX=9606 GN=KHSRP PE=1 SV=4	FUBP2_HUMAN	16	15.8	16	15.6	15.4	15.6	15.7	15.8	15.7	15.8	15.7	15.7
		98	60S ribosomal protein L4 OS=Homo sapiens OX=9606 GN=RPL4 PE=1 SV=5	RL4_HUMAN	16.6	16.4	16.6	16.1	15.9	16.2	16.3	16.3	16.3	16.3	16.2	16.3
		99	Ubiquitin-like modifier-activating enzyme 1 OS=Homo sapiens OX=9606 GN=UBA1 PE=1 SV=3	UBA1_HUMAN	15.6	15.3	15.5	15.1	14.9	15.2	15.3	15.3	15.2	15.3	15.3	15.3
		100	40S ribosomal protein S3 OS=Homo sapiens OX=9606 GN=RPS3 PE=1 SV=2	RS3_HUMAN	16.7	16.5	16.8	16.2	16.1	16.4	16.4	16.4	16.5	16.4	16.4	16.4
		101	DNA replication licensing factor MCM6 OS=Homo sapiens OX=9606 GN=MCM6 PE=1 SV=1	MCM6_HUMAN	16.2	16	16.3	15.7	15.6	15.8	16	15.9	15.9	15.9	15.9	15.9
		102	D-3-phosphoglycerate dehydrogenase OS=Homo sapiens OX=9606 GN=PHGDH PE=1 SV=4	SERA_HUMAN	16.1	15.9	16.2	15.8	15.5	15.9	15.8	15.9	15.8	16	15.9	16
		103	Coatomer subunit alpha OS=Homo sapiens OX=9606 GN=COPA PE=1 SV=2	COPA_HUMAN	16.2	16	16.2	15.6	15.5	15.8	15.9	15.9	15.9	15.9	15.9	15.9		Fig. S1l
		104	Peptidyl-prolyl cis-trans isomerase FKBP4 OS=Homo sapiens OX=9606 GN=FKBP4 PE=1 SV=3	FKBP4_HUMAN	16.2	16	16.2	15.7	15.5	15.8	15.9	15.9	15.9	15.9	15.9	15.9
		105	UDP-glucose 6-dehydrogenase OS=Homo sapiens OX=9606 GN=UGDH PE=1 SV=1	UGDH_HUMAN	16.3	16	16.3	16	15.8	16.1	16	15.9	16	16.2	16.2	16.2
		106	Calnexin OS=Homo sapiens OX=9606 GN=CANX PE=1 SV=2	CALX_HUMAN	16.4	16.2	16.4	15.9	15.8	16	16.1	16.1	16.1	16.1	16.2	16.1
		107	DNA replication licensing factor MCM2 OS=Homo sapiens OX=9606 GN=MCM2 PE=1 SV=4	MCM2_HUMAN	15.9	15.7	15.9	15.3	15.2	15.4	15.6	15.6	15.6	15.5	15.5	15.5
		108	Splicing factor, proline- and glutamine-rich OS=Homo sapiens OX=9606 GN=SFPQ PE=1 SV=2	SFPQ_HUMAN	16.3	16.1	16.3	15.7	15.6	15.8	16	16	16	15.9	15.9	15.9
		109	Vinculin OS=Homo sapiens OX=9606 GN=VCL PE=1 SV=4	VINC_HUMAN	16.5	16.2	16.5	16.1	15.9	16.2	16.2	16.2	16.2	16.3	16.2	16.3
		110	Hypoxia up-regulated protein 1 OS=Homo sapiens OX=9606 GN=HYOU1 PE=1 SV=1	HYOU1_HUMAN	15.9	15.7	15.9	15.5	15.3	15.6	15.6	15.6	15.6	15.7	15.7	15.7
		111	Proliferation-associated protein 2G4 OS=Homo sapiens OX=9606 GN=PA2G4 PE=1 SV=3	PA2G4_HUMAN	16.2	16	16.2	15.7	15.5	15.8	15.9	15.9	15.9	15.9	15.9	15.9
		112	Isoleucine--tRNA ligase, cytoplasmic OS=Homo sapiens OX=9606 GN=IARS PE=1 SV=2	SYIC_HUMAN	16.1	15.9	16.1	15.6	15.5	15.8	15.8	15.8	15.8	15.8	15.8	15.9
		113	60S ribosomal protein L3 OS=Homo sapiens OX=9606 GN=RPL3 PE=1 SV=2	RL3_HUMAN	16	15.8	16	15.5	15.3	15.6	15.7	15.7	15.7	15.7	15.7	15.7
		114	Adenosylhomocysteinase OS=Homo sapiens OX=9606 GN=AHCY PE=1 SV=4	SAHH_HUMAN	16.6	16.3	16.6	16	15.9	16.1	16.3	16.3	16.3	16.2	16.2	16.2
		115	Vigilin OS=Homo sapiens OX=9606 GN=HDLBP PE=1 SV=2	VIGLN_HUMAN	16.2	15.9	16.2	15.5	15.4	15.7	15.9	15.9	15.9	15.7	15.7	15.8
		116	Desmoplakin OS=Homo sapiens OX=9606 GN=DSP PE=1 SV=3	DESP_HUMAN	16	15.7	16	15.4	15.4	15.6	15.7	15.6	15.7	15.7	15.7	15.7
		117	Dolichyl-diphosphooligosaccharide--protein glycosyltransferase subunit 1 OS=Homo sapiens OX=9606 GN=RPN1 PE=1 SV=1	RPN1_HUMAN	16.2	16	16.2	15.7	15.5	15.8	15.9	15.9	15.9	15.9	15.9	15.9
		118	Splicing factor 3B subunit 1 OS=Homo sapiens OX=9606 GN=SF3B1 PE=1 SV=3	SF3B1_HUMAN	16	15.7	16	15.5	15.3	15.6	15.7	15.6	15.7	15.7	15.6	15.7		Fig. S1n								Fig. S1j
		119	Cullin-associated NEDD8-dissociated protein 1 OS=Homo sapiens OX=9606 GN=CAND1 PE=1 SV=2	CAND1_HUMAN	16.4	16.1	16.4	15.8	15.7	16	16.1	16.1	16.1	16.1	16.1	16.1
		120	Glucose-6-phosphate isomerase OS=Homo sapiens OX=9606 GN=GPI PE=1 SV=4	G6PI_HUMAN	16.5	16.2	16.5	15.9	15.8	16	16.2	16.1	16.2	16.1	16.1	16.1
		121	Eukaryotic translation initiation factor 5B OS=Homo sapiens OX=9606 GN=EIF5B PE=1 SV=4	IF2P_HUMAN	16	15.7	16	15.4	15.3	15.5	15.7	15.7	15.7	15.7	15.7	15.6
		122	T-complex protein 1 subunit zeta OS=Homo sapiens OX=9606 GN=CCT6A PE=1 SV=3	TCPZ_HUMAN	16.2	16	16.3	15.7	15.5	15.8	15.9	15.9	15.9	15.9	15.9	15.9
		123	DNA replication licensing factor MCM5 OS=Homo sapiens OX=9606 GN=MCM5 PE=1 SV=5	MCM5_HUMAN	15.9	15.6	15.9	15.4	15.2	15.5	15.6	15.6	15.6	15.6	15.5	15.6
		124	Stress-induced-phosphoprotein 1 OS=Homo sapiens OX=9606 GN=STIP1 PE=1 SV=1	STIP1_HUMAN	16.7	16.5	16.7	16.2	16	16.3	16.4	16.4	16.4	16.4	16.4	16.4
		125	Long-chain-fatty-acid--CoA ligase 4 OS=Homo sapiens OX=9606 GN=ACSL4 PE=1 SV=2	ACSL4_HUMAN	16.3	16	16.3	15.5	15.4	15.6	16	16	16	15.8	15.8	15.7
		126	Ras GTPase-activating-like protein IQGAP2 OS=Homo sapiens OX=9606 GN=IQGAP2 PE=1 SV=4	IQGA2_HUMAN	16.1	15.9	16.2	15.7	15.6	15.8	15.8	15.8	15.8	15.9	15.9	15.9
		127	Phosphoglycerate mutase 1 OS=Homo sapiens OX=9606 GN=PGAM1 PE=1 SV=2	PGAM1_HUMAN	15.8	15.6	15.9	15.3	15.2	15.4	15.6	15.6	15.6	15.5	15.5	15.5
		128	40S ribosomal protein S4, X isoform OS=Homo sapiens OX=9606 GN=RPS4X PE=1 SV=2	RS4X_HUMAN	16.3	16	16.3	15.7	15.6	15.8	16	16	16	16	15.9	15.9
		129	Creatine kinase B-type OS=Homo sapiens OX=9606 GN=CKB PE=1 SV=1	KCRB_HUMAN	15.8	15.5	15.8	15.3	15.1	15.3	15.5	15.5	15.5	15.5	15.5	15.4
		130	Splicing factor 3B subunit 3 OS=Homo sapiens OX=9606 GN=SF3B3 PE=1 SV=4	SF3B3_HUMAN	15.9	15.7	15.9	15.4	15.2	15.5	15.6	15.6	15.6	15.6	15.6	15.6
		131	Transcription intermediary factor 1-beta OS=Homo sapiens OX=9606 GN=TRIM28 PE=1 SV=5	TIF1B_HUMAN	16	15.7	16	15.5	15.4	15.6	15.7	15.7	15.6	15.7	15.7	15.7
		132	Villin-1 OS=Homo sapiens OX=9606 GN=VIL1 PE=1 SV=4	VILI_HUMAN	16	15.7	15.9	15.4	15.2	15.5	15.7	15.6	15.6	15.6	15.6	15.6
		133	Anterior gradient protein 2 homolog OS=Homo sapiens OX=9606 GN=AGR2 PE=1 SV=1	AGR2_HUMAN	15.5	15.3	15.5	15	14.9	15.1	15.2	15.2	15.3	15.2	15.3	15.2
		134	C-1-tetrahydrofolate synthase, cytoplasmic OS=Homo sapiens OX=9606 GN=MTHFD1 PE=1 SV=3	C1TC_HUMAN	16.2	16	16.2	15.7	15.6	15.8	15.9	15.9	15.9	16	16	15.9
		135	Sarcoplasmic/endoplasmic reticulum calcium ATPase 2 OS=Homo sapiens OX=9606 GN=ATP2A2 PE=1 SV=1	AT2A2_HUMAN	16.3	16.1	16.3	15.8	15.7	16	16	16	16	16	16.1	16
		136	Coatomer subunit beta' OS=Homo sapiens OX=9606 GN=COPB2 PE=1 SV=2	COPB2_HUMAN	16.2	16	16.3	15.8	15.6	15.9	15.9	15.9	15.9	16	16	16
		137	Glycine--tRNA ligase OS=Homo sapiens OX=9606 GN=GARS PE=1 SV=3	GARS_HUMAN	16.1	15.9	16.1	15.7	15.5	15.8	15.8	15.8	15.8	15.9	15.9	15.9
		138	Heterogeneous nuclear ribonucleoprotein L OS=Homo sapiens OX=9606 GN=HNRNPL PE=1 SV=2	HNRPL_HUMAN	16	15.8	16	15.5	15.4	15.7	15.7	15.7	15.7	15.7	15.7	15.8
		139	Heat shock protein 105 kDa OS=Homo sapiens OX=9606 GN=HSPH1 PE=1 SV=1	HS105_HUMAN	16	15.8	16	15.4	15.3	15.6	15.7	15.7	15.7	15.7	15.7	15.7
		140	Insulin-like growth factor 2 mRNA-binding protein 1 OS=Homo sapiens OX=9606 GN=IGF2BP1 PE=1 SV=2	IF2B1_HUMAN	16.5	16.3	16.5	16	15.8	16.1	16.2	16.2	16.2	16.2	16.2	16.2
		141	Serotransferrin OS=Homo sapiens OX=9606 GN=TF PE=1 SV=3	TRFE_HUMAN	16.4	16.2	16.4	15.5	15.5	15.7	16.2	16.1	16.1	15.7	15.9	15.8
		142	Pyruvate carboxylase, mitochondrial OS=Homo sapiens OX=9606 GN=PC PE=1 SV=2	PYC_HUMAN	15.9	15.6	15.9	15.4	15.3	15.5	15.6	15.6	15.6	15.6	15.6	15.6
		143	Glycogen phosphorylase, liver form OS=Homo sapiens OX=9606 GN=PYGL PE=1 SV=4	PYGL_HUMAN	16.1	15.9	16.1	15.6	15.4	15.7	15.8	15.8	15.8	15.8	15.8	15.8
		144	Cofilin-1 OS=Homo sapiens OX=9606 GN=CFL1 PE=1 SV=3	COF1_HUMAN	16.7	16.4	16.6	16.2	15.9	16.2	16.4	16.4	16.3	16.4	16.3	16.3
		145	Elongation factor Tu, mitochondrial OS=Homo sapiens OX=9606 GN=TUFM PE=1 SV=2	EFTU_HUMAN	16	15.8	16	15.6	15.4	15.7	15.7	15.7	15.7	15.8	15.7	15.8
		146	Receptor of activated protein C kinase 1 OS=Homo sapiens OX=9606 GN=RACK1 PE=1 SV=3	RACK1_HUMAN	16	15.8	16	15.4	15.4	15.6	15.7	15.7	15.7	15.6	15.7	15.6
		147	Programmed cell death 6-interacting protein OS=Homo sapiens OX=9606 GN=PDCD6IP PE=1 SV=1	PDC6I_HUMAN	16.3	16	16.3	15.8	15.5	15.8	16	15.9	16	16	15.9	15.9
		148	Peroxiredoxin-6 OS=Homo sapiens OX=9606 GN=PRDX6 PE=1 SV=3	PRDX6_HUMAN	16	15.8	16.1	15.5	15.4	15.6	15.7	15.7	15.8	15.7	15.7	15.7
		149	Prospero homeobox protein 1 OS=Homo sapiens OX=9606 GN=PROX1 PE=1 SV=2	PROX1_HUMAN	15.1	14.5	14.8	13.8	13.7	13.6	14.8	14.4	14.4	14	14	13.7
		150	UDP-glucose:glycoprotein glucosyltransferase 1 OS=Homo sapiens OX=9606 GN=UGGT1 PE=1 SV=3	UGGG1_HUMAN	15.8	15.5	15.8	15.2	15.1	15.4	15.5	15.5	15.5	15.4	15.5	15.5
		151	Adenylyl cyclase-associated protein 1 OS=Homo sapiens OX=9606 GN=CAP1 PE=1 SV=5	CAP1_HUMAN	16.1	15.8	16.1	15.6	15.5	15.6	15.8	15.7	15.8	15.8	15.8	15.8
		152	Coatomer subunit beta OS=Homo sapiens OX=9606 GN=COPB1 PE=1 SV=3	COPB_HUMAN	15.8	15.6	15.8	15.3	15.2	15.4	15.5	15.5	15.5	15.5	15.5	15.5
		153	Insulin-degrading enzyme OS=Homo sapiens OX=9606 GN=IDE PE=1 SV=4	IDE_HUMAN	16.2	15.9	16.2	15.6	15.5	15.7	15.9	15.9	15.9	15.8	15.8	15.8
		154	Importin-5 OS=Homo sapiens OX=9606 GN=IPO5 PE=1 SV=4	IPO5_HUMAN	16	15.9	16.1	15.5	15.4	15.7	15.7	15.8	15.8	15.7	15.7	15.8
		155	DNA replication licensing factor MCM4 OS=Homo sapiens OX=9606 GN=MCM4 PE=1 SV=5	MCM4_HUMAN	16.2	16	16.2	15.6	15.5	15.7	15.9	15.9	15.9	15.9	15.9	15.8
		156	60S ribosomal protein L23 OS=Homo sapiens OX=9606 GN=RPL23 PE=1 SV=1	RL23_HUMAN	15.1	14.8	15.1	14.6	14.4	14.7	14.8	14.8	14.8	14.8	14.8	14.8
		157	Valine--tRNA ligase OS=Homo sapiens OX=9606 GN=VARS PE=1 SV=4	SYVC_HUMAN	15.8	15.5	15.8	15.3	15.2	15.4	15.5	15.5	15.5	15.5	15.5	15.5
		158	Exportin-1 OS=Homo sapiens OX=9606 GN=XPO1 PE=1 SV=1	XPO1_HUMAN	16.3	16	16.3	15.7	15.6	15.9	16	15.9	16	16	16	16
		159	Peroxisomal multifunctional enzyme type 2 OS=Homo sapiens OX=9606 GN=HSD17B4 PE=1 SV=3	DHB4_HUMAN	16.3	16.1	16.3	15.9	15.7	16	16	16	16	16.1	16.1	16.1
		160	DNA replication licensing factor MCM7 OS=Homo sapiens OX=9606 GN=MCM7 PE=1 SV=4	MCM7_HUMAN	15.9	15.7	15.9	15.4	15.3	15.4	15.6	15.6	15.6	15.6	15.6	15.5
		161	Transaldolase OS=Homo sapiens OX=9606 GN=TALDO1 PE=1 SV=2	TALDO_HUMAN	17.1	16.9	17.1	16.6	16.5	16.7	16.8	16.8	16.8	16.8	16.8	16.8
		162	Apolipoprotein B-100 OS=Homo sapiens OX=9606 GN=APOB PE=1 SV=2	APOB_HUMAN	15.5	15.3	15.5	14.8	14.7	15	15.2	15.2	15.2	15	15	15.1
		163	10 kDa heat shock protein, mitochondrial OS=Homo sapiens OX=9606 GN=HSPE1 PE=1 SV=2	CH10_HUMAN	16	15.8	16.1	15.6	15.5	15.7	15.8	15.8	15.8	15.8	15.8	15.8
		164	Dipeptidyl peptidase 3 OS=Homo sapiens OX=9606 GN=DPP3 PE=1 SV=2	DPP3_HUMAN	15.3	15.1	15.3	14.8	14.7	14.9	15	15	15	15	15	15
		165	Heat shock 70 kDa protein 1A OS=Homo sapiens OX=9606 GN=HSPA1A PE=1 SV=1	HS71A_HUMAN	16.3	16.1	16.3	15.6	15.4	15.7	16	16	16	15.8	15.8	15.8
		166	Ribosomal protein S6 kinase alpha-3 OS=Homo sapiens OX=9606 GN=RPS6KA3 PE=1 SV=1	KS6A3_HUMAN	16.1	15.9	16.2	15.6	15.5	15.7	15.8	15.8	15.8	15.9	15.8	15.8
		167	Transferrin receptor protein 1 OS=Homo sapiens OX=9606 GN=TFRC PE=1 SV=2	TFR1_HUMAN	16.2	15.9	16.2	15.9	15.7	16	15.9	15.8	15.8	16.2	16.1	16.1
		168	Elongation factor 1-gamma OS=Homo sapiens OX=9606 GN=EEF1G PE=1 SV=3	EF1G_HUMAN	16.6	16.4	16.6	16.1	15.9	16.1	16.3	16.3	16.3	16.3	16.3	16.2
		169	Eukaryotic translation initiation factor 3 subunit B OS=Homo sapiens OX=9606 GN=EIF3B PE=1 SV=3	EIF3B_HUMAN	16.2	15.9	16.2	15.6	15.4	15.7	15.9	15.8	15.9	15.8	15.8	15.8
		170	Phosphoserine aminotransferase OS=Homo sapiens OX=9606 GN=PSAT1 PE=1 SV=2	SERC_HUMAN	16.4	16.2	16.4	16	15.8	16.2	16.1	16.1	16.1	16.2	16.2	16.3
		171	Cytoskeleton-associated protein 4 OS=Homo sapiens OX=9606 GN=CKAP4 PE=1 SV=2	CKAP4_HUMAN	16.5	16.2	16.5	15.9	15.8	16	16.2	16.1	16.2	16.2	16.1	16.1
		172	Pre-mRNA-splicing factor ATP-dependent RNA helicase DHX15 OS=Homo sapiens OX=9606 GN=DHX15 PE=1 SV=2	DHX15_HUMAN	16	15.7	16	15.5	15.4	15.7	15.7	15.7	15.7	15.8	15.7	15.8
		173	Glucosidase 2 subunit beta OS=Homo sapiens OX=9606 GN=PRKCSH PE=1 SV=2	GLU2B_HUMAN	16	15.8	16	15.6	15.4	15.6	15.7	15.7	15.7	15.8	15.8	15.7
		174	Prelamin-A/C OS=Homo sapiens OX=9606 GN=LMNA PE=1 SV=1	LMNA_HUMAN	16.6	16.4	16.7	16.2	16	16.3	16.3	16.3	16.3	16.4	16.4	16.4
		175	60S ribosomal protein L10a OS=Homo sapiens OX=9606 GN=RPL10A PE=1 SV=2	RL10A_HUMAN	15.6	15.3	15.6	15.1	14.9	15.2	15.3	15.3	15.3	15.3	15.3	15.3
		176	Dolichyl-diphosphooligosaccharide--protein glycosyltransferase subunit 2 OS=Homo sapiens OX=9606 GN=RPN2 PE=1 SV=3	RPN2_HUMAN	15.7	15.4	15.7	15.1	15	15.3	15.4	15.3	15.4	15.3	15.4	15.4
		177	Cytoskeleton-associated protein 5 OS=Homo sapiens OX=9606 GN=CKAP5 PE=1 SV=3	CKAP5_HUMAN	15.8	15.6	15.9	15.2	15.1	15.4	15.5	15.5	15.6	15.5	15.5	15.5
		178	Hydroxymethylglutaryl-CoA synthase, cytoplasmic OS=Homo sapiens OX=9606 GN=HMGCS1 PE=1 SV=2	HMCS1_HUMAN	16.5	16.3	16.6	15.6	15.5	15.8	16.3	16.2	16.3	15.8	15.9	15.9
		179	Heterogeneous nuclear ribonucleoprotein Q OS=Homo sapiens OX=9606 GN=SYNCRIP PE=1 SV=2	HNRPQ_HUMAN	16.1	15.9	16.2	15.7	15.6	15.8	15.9	15.8	15.9	15.9	15.9	15.9
		180	Multifunctional protein ADE2 OS=Homo sapiens OX=9606 GN=PAICS PE=1 SV=3	PUR6_HUMAN	16.4	16.2	16.4	15.9	15.7	16	16.1	16.1	16.1	16.1	16.1	16.1
		181	Chloride intracellular channel protein 1 OS=Homo sapiens OX=9606 GN=CLIC1 PE=1 SV=4	CLIC1_HUMAN	16.2	15.9	16.2	15.7	15.5	15.8	15.9	15.9	15.9	15.9	15.8	15.9
		182	DNA damage-binding protein 1 OS=Homo sapiens OX=9606 GN=DDB1 PE=1 SV=1	DDB1_HUMAN	16.2	16	16.3	15.6	15.5	15.8	16	15.9	16	15.8	15.8	15.9
		183	Trifunctional enzyme subunit alpha, mitochondrial OS=Homo sapiens OX=9606 GN=HADHA PE=1 SV=2	ECHA_HUMAN	16.5	16.3	16.5	16	15.8	16.1	16.2	16.2	16.2	16.2	16.2	16.2
		184	26S proteasome non-ATPase regulatory subunit 1 OS=Homo sapiens OX=9606 GN=PSMD1 PE=1 SV=2	PSMD1_HUMAN	16.1	15.9	16.2	15.5	15.4	15.6	15.8	15.9	15.8	15.7	15.7	15.7
		185	26S proteasome non-ATPase regulatory subunit 2 OS=Homo sapiens OX=9606 GN=PSMD2 PE=1 SV=3	PSMD2_HUMAN	15.9	15.7	15.9	15.3	15.2	15.4	15.6	15.6	15.6	15.5	15.5	15.5
		186	Methionine--tRNA ligase, cytoplasmic OS=Homo sapiens OX=9606 GN=MARS PE=1 SV=2	SYMC_HUMAN	15.9	15.7	15.9	15.5	15.3	15.6	15.6	15.6	15.6	15.8	15.7	15.7
		187	Fatty acid-binding protein 5 OS=Homo sapiens OX=9606 GN=FABP5 PE=1 SV=3	FABP5_HUMAN	15.7	15.5	15.7	15.1	14.9	15.2	15.4	15.4	15.4	15.3	15.3	15.3
		188	MICOS complex subunit MIC60 OS=Homo sapiens OX=9606 GN=IMMT PE=1 SV=1	MIC60_HUMAN	15.9	15.6	15.8	15.4	15.2	15.5	15.6	15.5	15.5	15.6	15.6	15.6
		189	Puromycin-sensitive aminopeptidase OS=Homo sapiens OX=9606 GN=NPEPPS PE=1 SV=2	PSA_HUMAN	16	15.7	16	15.4	15.3	15.5	15.7	15.6	15.6	15.7	15.6	15.6
		190	Arginine--tRNA ligase, cytoplasmic OS=Homo sapiens OX=9606 GN=RARS PE=1 SV=2	SYRC_HUMAN	16.4	16.1	16.4	15.9	15.7	15.9	16.1	16.1	16.1	16.1	16.1	16
		191	Ezrin OS=Homo sapiens OX=9606 GN=EZR PE=1 SV=4	EZRI_HUMAN	16	15.8	16.1	15.6	15.5	15.6	15.7	15.7	15.7	15.8	15.8	15.7
		192	Serine hydroxymethyltransferase, mitochondrial OS=Homo sapiens OX=9606 GN=SHMT2 PE=1 SV=3	GLYM_HUMAN	15.8	15.6	15.8	15.4	15.2	15.5	15.5	15.5	15.5	15.6	15.6	15.6
		193	Non-POU domain-containing octamer-binding protein OS=Homo sapiens OX=9606 GN=NONO PE=1 SV=4	NONO_HUMAN	15.7	15.5	15.8	15.3	15	15.4	15.5	15.5	15.4	15.5	15.4	15.5
		194	Prothymosin alpha OS=Homo sapiens OX=9606 GN=PTMA PE=1 SV=2	PTMA_HUMAN	16.2	16	16.2	15.6	15.5	15.8	15.9	15.9	15.9	15.8	15.9	15.8
		195	40S ribosomal protein SA OS=Homo sapiens OX=9606 GN=RPSA PE=1 SV=4	RSSA_HUMAN	16.1	15.9	16.1	15.6	15.4	15.7	15.8	15.8	15.7	15.8	15.8	15.8
		196	ATP-dependent RNA helicase DDX3X OS=Homo sapiens OX=9606 GN=DDX3X PE=1 SV=3	DDX3X_HUMAN	16.3	16.1	16.4	15.7	15.6	15.9	16	16	16.1	16	16	16
		197	Lupus La protein OS=Homo sapiens OX=9606 GN=SSB PE=1 SV=2	LA_HUMAN	16.6	16.4	16.6	16.1	16	16.2	16.3	16.3	16.3	16.3	16.4	16.3
		198	FACT complex subunit SPT16 OS=Homo sapiens OX=9606 GN=SUPT16H PE=1 SV=1	SP16H_HUMAN	16.3	16.1	16.3	15.8	15.6	15.9	16	16	16	16	16	16
		199	DNA topoisomerase 2-alpha OS=Homo sapiens OX=9606 GN=TOP2A PE=1 SV=3	TOP2A_HUMAN	16	15.7	16	15.2	15	15.3	15.7	15.7	15.7	15.4	15.4	15.4
		200	Heterogeneous nuclear ribonucleoprotein A3 OS=Homo sapiens OX=9606 GN=HNRNPA3 PE=1 SV=2	ROA3_HUMAN	14.9	14.6	14.9	14.3	14.2	14.5	14.6	14.6	14.6	14.6	14.6	14.6
		201	Lon protease homolog, mitochondrial OS=Homo sapiens OX=9606 GN=LONP1 PE=1 SV=2	LONM_HUMAN	15.9	15.6	15.9	15.5	15.3	15.6	15.6	15.5	15.6	15.7	15.7	15.7
		202	Apoptosis-inducing factor 1, mitochondrial OS=Homo sapiens OX=9606 GN=AIFM1 PE=1 SV=1	AIFM1_HUMAN	15.8	15.6	15.9	15.4	15.4	15.6	15.6	15.6	15.6	15.7	15.7	15.7
		203	Interleukin enhancer-binding factor 3 OS=Homo sapiens OX=9606 GN=ILF3 PE=1 SV=3	ILF3_HUMAN	15.9	15.7	15.9	15.4	15.2	15.5	15.6	15.6	15.6	15.6	15.6	15.6
		204	Inosine-5'-monophosphate dehydrogenase 2 OS=Homo sapiens OX=9606 GN=IMPDH2 PE=1 SV=2	IMDH2_HUMAN	16.4	16.2	16.5	16	15.8	16.1	16.1	16.2	16.1	16.2	16.2	16.2
		205	Ubiquitin carboxyl-terminal hydrolase 14 OS=Homo sapiens OX=9606 GN=USP14 PE=1 SV=3	UBP14_HUMAN	15.9	15.6	15.9	15.3	15.1	15.4	15.6	15.5	15.6	15.6	15.5	15.5
		206	E3 ubiquitin-protein ligase UBR4 OS=Homo sapiens OX=9606 GN=UBR4 PE=1 SV=1	UBR4_HUMAN	15.5	15.2	15.5	14.9	14.8	15.1	15.2	15.2	15.2	15.2	15.2	15.2
		207	Double-stranded RNA-specific adenosine deaminase OS=Homo sapiens OX=9606 GN=ADAR PE=1 SV=4	DSRAD_HUMAN	15.8	15.6	15.9	15.3	15.1	15.4	15.5	15.5	15.5	15.5	15.5	15.5
		208	Matrin-3 OS=Homo sapiens OX=9606 GN=MATR3 PE=1 SV=2	MATR3_HUMAN	16.1	15.9	16.1	15.6	15.4	15.6	15.8	15.8	15.8	15.8	15.7	15.7
		209	60S ribosomal protein L23a OS=Homo sapiens OX=9606 GN=RPL23A PE=1 SV=1	RL23A_HUMAN	15.6	15.4	15.7	15.1	15	15.2	15.3	15.3	15.3	15.3	15.3	15.3
		210	Serum albumin OS=Homo sapiens OX=9606 GN=ALB PE=1 SV=2	ALBU_HUMAN	16.3	16	16.3	15.5	15.4	15.6	16	16	16	15.7	15.7	15.7
		211	Coatomer subunit gamma-1 OS=Homo sapiens OX=9606 GN=COPG1 PE=1 SV=1	COPG1_HUMAN	16	15.8	16	15.5	15.3	15.6	15.8	15.7	15.7	15.7	15.7	15.7
		212	Myb-binding protein 1A OS=Homo sapiens OX=9606 GN=MYBBP1A PE=1 SV=2	MBB1A_HUMAN	16	15.8	16.1	15.6	15.5	15.7	15.8	15.8	15.8	15.9	15.9	15.8
		213	Protein disulfide-isomerase A6 OS=Homo sapiens OX=9606 GN=PDIA6 PE=1 SV=1	PDIA6_HUMAN	16.5	16.3	16.6	16.1	15.9	16.1	16.3	16.2	16.3	16.3	16.3	16.2
		214	Prohibitin-2 OS=Homo sapiens OX=9606 GN=PHB2 PE=1 SV=2	PHB2_HUMAN	16.3	16.1	16.4	15.9	15.8	16	16.1	16	16	16.1	16.1	16.1
		215	Structural maintenance of chromosomes protein 3 OS=Homo sapiens OX=9606 GN=SMC3 PE=1 SV=2	SMC3_HUMAN	16	15.7	16	15.4	15.3	15.6	15.7	15.7	15.7	15.6	15.7	15.6
		216	Heat shock protein 75 kDa, mitochondrial OS=Homo sapiens OX=9606 GN=TRAP1 PE=1 SV=3	TRAP1_HUMAN	15.9	15.7	15.9	15.4	15.3	15.6	15.6	15.6	15.6	15.6	15.7	15.7
		217	Cytosol aminopeptidase OS=Homo sapiens OX=9606 GN=LAP3 PE=1 SV=3	AMPL_HUMAN	16.3	16.1	16.3	15.9	15.7	16	16	16	16	16.1	16	16.1
		218	Lamin-B1 OS=Homo sapiens OX=9606 GN=LMNB1 PE=1 SV=2	LMNB1_HUMAN	16.7	16.5	16.8	16.3	16.2	16.4	16.4	16.4	16.4	16.6	16.5	16.5
		219	Malate dehydrogenase, mitochondrial OS=Homo sapiens OX=9606 GN=MDH2 PE=1 SV=3	MDHM_HUMAN	17	16.8	17	16.6	16.4	16.7	16.7	16.7	16.7	16.8	16.8	16.8
		220	Plastin-3 OS=Homo sapiens OX=9606 GN=PLS3 PE=1 SV=4	PLST_HUMAN	16.3	16.1	16.3	15.9	15.7	16	16	16	16	16.1	16.1	16.1
		221	60S ribosomal protein L7 OS=Homo sapiens OX=9606 GN=RPL7 PE=1 SV=1	RL7_HUMAN	16.8	16.6	16.9	16.3	16.2	16.4	16.5	16.6	16.6	16.6	16.6	16.5
		222	Leucine--tRNA ligase, cytoplasmic OS=Homo sapiens OX=9606 GN=LARS PE=1 SV=2	SYLC_HUMAN	15.9	15.7	15.9	15.4	15.3	15.6	15.6	15.6	15.6	15.7	15.7	15.7
		223	Transketolase OS=Homo sapiens OX=9606 GN=TKT PE=1 SV=3	TKT_HUMAN	16.4	16.1	16.4	15.9	15.7	16	16.1	16.1	16.1	16.1	16.1	16.1
		224	Calmodulin-2 OS=Homo sapiens OX=9606 GN=CALM2 PE=1 SV=1	CALM2_HUMAN	16.4	16.2	16.4	15.9	15.7	16	16.1	16.1	16.1	16.1	16.1	16.1
		225	Golgi-specific brefeldin A-resistance guanine nucleotide exchange factor 1 OS=Homo sapiens OX=9606 GN=GBF1 PE=1 SV=2	GBF1_HUMAN	15.7	15.5	15.7	15.1	15.1	15.3	15.4	15.4	15.4	15.3	15.4	15.4
		226	Golgin subfamily B member 1 OS=Homo sapiens OX=9606 GN=GOLGB1 PE=1 SV=2	GOGB1_HUMAN	15.5	15.3	15.6	15	14.8	15.1	15.3	15.2	15.2	15.2	15.2	15.2
		227	Ras GTPase-activating-like protein IQGAP1 OS=Homo sapiens OX=9606 GN=IQGAP1 PE=1 SV=1	IQGA1_HUMAN	15.9	15.6	15.9	15.3	15.2	15.5	15.6	15.5	15.6	15.6	15.5	15.6
		228	Phosphoglucomutase-1 OS=Homo sapiens OX=9606 GN=PGM1 PE=1 SV=3	PGM1_HUMAN	16.7	16.5	16.8	16.1	16	16.3	16.4	16.4	16.4	16.3	16.3	16.4
		229	Glutamine--tRNA ligase OS=Homo sapiens OX=9606 GN=QARS PE=1 SV=1	SYQ_HUMAN	16	15.8	16	15.5	15.3	15.6	15.7	15.7	15.7	15.7	15.7	15.7
		230	Annexin A4 OS=Homo sapiens OX=9606 GN=ANXA4 PE=1 SV=4	ANXA4_HUMAN	16	15.7	16	15.5	15.4	15.7	15.7	15.7	15.6	15.7	15.8	15.7
		231	Annexin A6 OS=Homo sapiens OX=9606 GN=ANXA6 PE=1 SV=3	ANXA6_HUMAN	16.2	16.1	16.3	15.8	15.6	15.9	16	16	16	16	16	16
		232	SUMO-activating enzyme subunit 2 OS=Homo sapiens OX=9606 GN=UBA2 PE=1 SV=2	SAE2_HUMAN	15.4	15.2	15.5	14.9	14.8	15	15.1	15.1	15.1	15.1	15.1	15.1
		233	Threonine--tRNA ligase, cytoplasmic OS=Homo sapiens OX=9606 GN=TARS PE=1 SV=3	SYTC_HUMAN	16.2	15.9	16.2	15.7	15.7	15.8	15.9	15.9	15.9	16	16	16
		234	Tyrosine--tRNA ligase, cytoplasmic OS=Homo sapiens OX=9606 GN=YARS PE=1 SV=4	SYYC_HUMAN	16.8	16.6	16.9	16.5	16.3	16.6	16.5	16.6	16.6	16.7	16.6	16.7
		235	Tight junction protein ZO-2 OS=Homo sapiens OX=9606 GN=TJP2 PE=1 SV=2	ZO2_HUMAN	16.1	15.9	16.2	15.5	15.4	15.7	15.8	15.8	15.8	15.8	15.8	15.8
		236	Acetyl-CoA carboxylase 1 OS=Homo sapiens OX=9606 GN=ACACA PE=1 SV=2	ACACA_HUMAN	15.8	15.7	15.9	15.4	15.3	15.5	15.6	15.6	15.6	15.6	15.6	15.6
		237	Protein transport protein Sec31A OS=Homo sapiens OX=9606 GN=SEC31A PE=1 SV=3	SC31A_HUMAN	16.2	16	16.2	15.7	15.6	15.8	15.9	15.9	15.9	16	16	15.9
		238	Structural maintenance of chromosomes protein 1A OS=Homo sapiens OX=9606 GN=SMC1A PE=1 SV=2	SMC1A_HUMAN	16.2	16	16.2	15.6	15.5	15.8	15.9	15.9	15.9	15.9	15.8	15.9
		239	Enoyl-CoA hydratase, mitochondrial OS=Homo sapiens OX=9606 GN=ECHS1 PE=1 SV=4	ECHM_HUMAN	16	15.7	16	15.5	15.3	15.7	15.7	15.7	15.7	15.7	15.8	15.7
		240	General transcription factor II-I OS=Homo sapiens OX=9606 GN=GTF2I PE=1 SV=2	GTF2I_HUMAN	16	15.8	16	15.4	15.3	15.6	15.7	15.7	15.7	15.7	15.6	15.7
		241	60S ribosomal protein L7a OS=Homo sapiens OX=9606 GN=RPL7A PE=1 SV=2	RL7A_HUMAN	16.9	16.6	16.9	16.4	16.2	16.5	16.7	16.6	16.6	16.6	16.6	16.6
		242	40S ribosomal protein S5 OS=Homo sapiens OX=9606 GN=RPS5 PE=1 SV=4	RS5_HUMAN	16.1	15.9	16.1	15.5	15.4	15.6	15.8	15.8	15.7	15.8	15.7	15.7
		243	Aconitate hydratase, mitochondrial OS=Homo sapiens OX=9606 GN=ACO2 PE=1 SV=2	ACON_HUMAN	15.9	15.6	15.9	15.4	15.3	15.5	15.6	15.5	15.6	15.7	15.7	15.6
		244	ATP-dependent RNA helicase DDX1 OS=Homo sapiens OX=9606 GN=DDX1 PE=1 SV=2	DDX1_HUMAN	15.8	15.6	15.9	15.3	15.1	15.4	15.6	15.5	15.5	15.5	15.5	15.5
		245	Delta(3,5)-Delta(2,4)-dienoyl-CoA isomerase, mitochondrial OS=Homo sapiens OX=9606 GN=ECH1 PE=1 SV=2	ECH1_HUMAN	16.1	15.8	16.1	15.6	15.5	15.7	15.8	15.8	15.7	15.8	15.8	15.8
		246	Early endosome antigen 1 OS=Homo sapiens OX=9606 GN=EEA1 PE=1 SV=2	EEA1_HUMAN	15.9	15.7	15.9	15.4	15.3	15.6	15.6	15.6	15.6	15.7	15.7	15.7
		247	Hsc70-interacting protein OS=Homo sapiens OX=9606 GN=ST13 PE=1 SV=2	F10A1_HUMAN	16.6	16.4	16.7	16.1	15.9	16.2	16.3	16.4	16.3	16.3	16.3	16.3
		248	Eukaryotic translation initiation factor 4 gamma 2 OS=Homo sapiens OX=9606 GN=EIF4G2 PE=1 SV=1	IF4G2_HUMAN	15.6	15.4	15.7	15.2	15	15.2	15.3	15.4	15.4	15.4	15.4	15.3
		249	40S ribosomal protein S8 OS=Homo sapiens OX=9606 GN=RPS8 PE=1 SV=2	RS8_HUMAN	16	15.8	16	15.5	15.4	15.7	15.7	15.7	15.7	15.8	15.7	15.7
		250	DNA topoisomerase 1 OS=Homo sapiens OX=9606 GN=TOP1 PE=1 SV=2	TOP1_HUMAN	16.3	16	16.3	15.8	15.6	15.9	16	16	16	16	16	16
		251	116 kDa U5 small nuclear ribonucleoprotein component OS=Homo sapiens OX=9606 GN=EFTUD2 PE=1 SV=1	U5S1_HUMAN	15.8	15.5	15.8	15.2	15	15.3	15.5	15.5	15.5	15.4	15.4	15.4
		252	14-3-3 protein zeta/delta OS=Homo sapiens OX=9606 GN=YWHAZ PE=1 SV=1	1433Z_HUMAN	16.5	16.3	16.5	16	15.8	16.1	16.2	16.2	16.2	16.3	16.2	16.2
		253	Complement component 1 Q subcomponent-binding protein, mitochondrial OS=Homo sapiens OX=9606 GN=C1QBP PE=1 SV=1	C1QBP_HUMAN	15.7	15.5	15.8	15.4	15.3	15.4	15.5	15.4	15.4	15.6	15.6	15.5
		254	Catenin alpha-1 OS=Homo sapiens OX=9606 GN=CTNNA1 PE=1 SV=1	CTNA1_HUMAN	16.3	16.1	16.3	15.8	15.6	15.9	16	16	16	16	16	16
		255	Nuclear mitotic apparatus protein 1 OS=Homo sapiens OX=9606 GN=NUMA1 PE=1 SV=2	NUMA1_HUMAN	15.8	15.5	15.8	15.3	15.1	15.4	15.5	15.5	15.5	15.5	15.4	15.5
		256	Peroxiredoxin-1 OS=Homo sapiens OX=9606 GN=PRDX1 PE=1 SV=1	PRDX1_HUMAN	16.9	16.7	17	16.5	16.2	16.6	16.6	16.6	16.7	16.7	16.6	16.7
		257	Splicing factor 3B subunit 2 OS=Homo sapiens OX=9606 GN=SF3B2 PE=1 SV=2	SF3B2_HUMAN	16.1	15.8	16.1	15.6	15.4	15.7	15.8	15.8	15.8	15.8	15.8	15.8
		258	Thioredoxin OS=Homo sapiens OX=9606 GN=TXN PE=1 SV=3	THIO_HUMAN	15	14.8	15.1	14.6	14.5	14.6	14.7	14.8	14.8	14.8	14.9	14.7
		259	Annexin A5 OS=Homo sapiens OX=9606 GN=ANXA5 PE=1 SV=2	ANXA5_HUMAN	16.4	16.2	16.5	16	15.9	16.1	16.1	16.2	16.1	16.2	16.2	16.2
		260	Catenin delta-1 OS=Homo sapiens OX=9606 GN=CTNND1 PE=1 SV=1	CTND1_HUMAN	15.5	15.3	15.5	15	14.9	15.1	15.2	15.2	15.2	15.2	15.2	15.2
		261	Eukaryotic translation initiation factor 3 subunit C OS=Homo sapiens OX=9606 GN=EIF3C PE=1 SV=1	EIF3C_HUMAN	16	15.8	16.1	15.5	15.3	15.6	15.7	15.8	15.7	15.7	15.6	15.7
		262	HEAT repeat-containing protein 1 OS=Homo sapiens OX=9606 GN=HEATR1 PE=1 SV=3	HEAT1_HUMAN	15.8	15.5	15.8	15.2	15.1	15.4	15.5	15.5	15.5	15.5	15.5	15.5
		263	Thioredoxin-dependent peroxide reductase, mitochondrial OS=Homo sapiens OX=9606 GN=PRDX3 PE=1 SV=3	PRDX3_HUMAN	16.1	15.9	16.1	15.7	15.5	15.8	15.8	15.9	15.8	15.9	15.9	15.9
		264	Trifunctional purine biosynthetic protein adenosine-3 OS=Homo sapiens OX=9606 GN=GART PE=1 SV=1	PUR2_HUMAN	16	15.7	16	15.5	15.3	15.6	15.7	15.7	15.6	15.7	15.7	15.7
		265	40S ribosomal protein S6 OS=Homo sapiens OX=9606 GN=RPS6 PE=1 SV=1	RS6_HUMAN	16.1	15.8	16.1	15.5	15.4	15.6	15.8	15.8	15.8	15.8	15.7	15.7
		266	6-phosphogluconate dehydrogenase, decarboxylating OS=Homo sapiens OX=9606 GN=PGD PE=1 SV=3	6PGD_HUMAN	16.7	16.5	16.7	16.2	16.1	16.3	16.4	16.4	16.4	16.4	16.5	16.4
		267	Glutamine--fructose-6-phosphate aminotransferase [isomerizing] 1 OS=Homo sapiens OX=9606 GN=GFPT1 PE=1 SV=3	GFPT1_HUMAN	16.5	16.2	16.5	15.9	15.8	16.1	16.2	16.1	16.2	16.2	16.2	16.2
		268	Nucleolar and coiled-body phosphoprotein 1 OS=Homo sapiens OX=9606 GN=NOLC1 PE=1 SV=2	NOLC1_HUMAN	16.4	16.2	16.4	15.9	15.7	16	16.1	16.1	16.1	16.1	16.1	16.1
		269	CAD protein OS=Homo sapiens OX=9606 GN=CAD PE=1 SV=3	PYR1_HUMAN	15.4	15.3	15.5	14.9	14.8	15.1	15.2	15.2	15.2	15.2	15.2	15.2
		270	E3 SUMO-protein ligase RanBP2 OS=Homo sapiens OX=9606 GN=RANBP2 PE=1 SV=2	RBP2_HUMAN	15.4	15.2	15.5	14.9	14.8	15.1	15.1	15.2	15.2	15.2	15.1	15.1
		271	60S ribosomal protein L17 OS=Homo sapiens OX=9606 GN=RPL17 PE=1 SV=3	RL17_HUMAN	15.6	15.4	15.7	15.1	15	15.3	15.3	15.3	15.4	15.4	15.3	15.3
		272	Probable 28S rRNA (cytosine(4447)-C(5))-methyltransferase OS=Homo sapiens OX=9606 GN=NOP2 PE=1 SV=2	NOP2_HUMAN	16	15.8	16	15.5	15.3	15.6	15.7	15.7	15.7	15.7	15.7	15.7
		273	Protein diaphanous homolog 1 OS=Homo sapiens OX=9606 GN=DIAPH1 PE=1 SV=2	DIAP1_HUMAN	16	15.8	16.1	15.5	15.4	15.7	15.7	15.7	15.7	15.7	15.8	15.8
		274	Nuclear migration protein nudC OS=Homo sapiens OX=9606 GN=NUDC PE=1 SV=1	NUDC_HUMAN	17.2	16.9	17.2	16.6	16.5	16.7	16.9	16.8	16.9	16.8	16.9	16.8
		275	60S ribosomal protein L13a OS=Homo sapiens OX=9606 GN=RPL13A PE=1 SV=2	RL13A_HUMAN	16.8	16.5	16.7	16.2	16	16.3	16.5	16.4	16.4	16.5	16.4	16.4
		276	Golgi apparatus protein 1 OS=Homo sapiens OX=9606 GN=GLG1 PE=1 SV=2	GSLG1_HUMAN	16	15.7	16	15	14.9	15.2	15.7	15.7	15.7	15.2	15.2	15.3
		277	E3 ubiquitin-protein ligase HUWE1 OS=Homo sapiens OX=9606 GN=HUWE1 PE=1 SV=3	HUWE1_HUMAN	15.6	15.4	15.7	15.2	15	15.3	15.3	15.4	15.3	15.4	15.3	15.4
		278	Eukaryotic initiation factor 4A-III OS=Homo sapiens OX=9606 GN=EIF4A3 PE=1 SV=4	IF4A3_HUMAN	16.3	16.1	16.4	15.8	15.7	16	16	16	16.1	16	16	16.1
		279	Keratin, type II cytoskeletal 2 epidermal OS=Homo sapiens OX=9606 GN=KRT2 PE=1 SV=2	K22E_HUMAN	14.9	14.8	14.4	14.8	14.9	14.5	14.6	14.8	14.1	15	15.3	14.6
		280	NAD(P)H dehydrogenase [quinone] 1 OS=Homo sapiens OX=9606 GN=NQO1 PE=1 SV=1	NQO1_HUMAN	16.7	16.5	16.8	16.3	16.1	16.4	16.5	16.4	16.5	16.5	16.5	16.5
		281	Oxysterol-binding protein 1 OS=Homo sapiens OX=9606 GN=OSBP PE=1 SV=1	OSBP1_HUMAN	16.2	15.9	16.2	15.7	15.5	15.7	15.9	15.9	15.9	15.9	15.9	15.8
		282	Plasminogen activator inhibitor 1 RNA-binding protein OS=Homo sapiens OX=9606 GN=SERBP1 PE=1 SV=2	PAIRB_HUMAN	16.4	16.1	16.4	15.9	15.7	16	16.1	16.1	16.1	16.2	16.1	16.1
		283	26S proteasome regulatory subunit 7 OS=Homo sapiens OX=9606 GN=PSMC2 PE=1 SV=3	PRS7_HUMAN	16.6	16.4	16.7	16	15.9	16.1	16.3	16.3	16.3	16.2	16.2	16.2
		284	40S ribosomal protein S10 OS=Homo sapiens OX=9606 GN=RPS10 PE=1 SV=1	RS10_HUMAN	16.4	16.1	16.3	15.8	15.5	15.9	16.1	16	16	16	15.9	16
		285	Serrate RNA effector molecule homolog OS=Homo sapiens OX=9606 GN=SRRT PE=1 SV=1	SRRT_HUMAN	15.7	15.4	15.7	15.2	15.1	15.3	15.4	15.4	15.4	15.4	15.4	15.4
		286	Lysine--tRNA ligase OS=Homo sapiens OX=9606 GN=KARS PE=1 SV=3	SYK_HUMAN	16.5	16.3	16.5	16	15.8	16.1	16.2	16.2	16.2	16.2	16.2	16.2
		287	ADP/ATP translocase 2 OS=Homo sapiens OX=9606 GN=SLC25A5 PE=1 SV=7	ADT2_HUMAN	15.9	15.7	15.9	15.5	15.3	15.6	15.6	15.6	15.6	15.7	15.6	15.6
		288	Elongation factor 1-delta OS=Homo sapiens OX=9606 GN=EEF1D PE=1 SV=5	EF1D_HUMAN	16.1	15.9	16.2	15.6	15.6	15.8	15.8	15.9	15.9	15.9	15.9	15.9
		289	Electron transfer flavoprotein subunit alpha, mitochondrial OS=Homo sapiens OX=9606 GN=ETFA PE=1 SV=1	ETFA_HUMAN	16.1	15.9	16.1	15.6	15.5	15.7	15.8	15.8	15.8	15.9	15.9	15.8
		290	Kinesin-1 heavy chain OS=Homo sapiens OX=9606 GN=KIF5B PE=1 SV=1	KINH_HUMAN	15.8	15.6	15.8	15.2	15.1	15.4	15.5	15.5	15.5	15.4	15.5	15.5
		291	Proteasome subunit alpha type-6 OS=Homo sapiens OX=9606 GN=PSMA6 PE=1 SV=1	PSA6_HUMAN	15.6	15.4	15.6	15.1	14.9	15.2	15.3	15.3	15.3	15.3	15.3	15.3
		292	26S proteasome non-ATPase regulatory subunit 11 OS=Homo sapiens OX=9606 GN=PSMD11 PE=1 SV=3	PSD11_HUMAN	16.3	16.1	16.3	15.7	15.5	15.8	16	16	16	15.9	15.8	15.8
		293	60S ribosomal protein L18 OS=Homo sapiens OX=9606 GN=RPL18 PE=1 SV=2	RL18_HUMAN	16.1	15.8	16.1	15.6	15.3	15.7	15.8	15.7	15.8	15.8	15.8	15.8
		294	Sec1 family domain-containing protein 1 OS=Homo sapiens OX=9606 GN=SCFD1 PE=1 SV=4	SCFD1_HUMAN	16.3	16.1	16.3	15.7	15.6	15.9	16	16	16	16	15.9	16
		295	Structural maintenance of chromosomes flexible hinge domain-containing protein 1 OS=Homo sapiens OX=9606 GN=SMCHD1 PE=1 SV=2	SMHD1_HUMAN	16.1	16	16.2	15.6	15.5	15.8	15.8	15.9	15.9	15.9	15.8	15.9
		296	Isoleucine--tRNA ligase, mitochondrial OS=Homo sapiens OX=9606 GN=IARS2 PE=1 SV=2	SYIM_HUMAN	16.1	16	16.2	15.7	15.6	15.8	15.8	15.9	15.9	15.9	16	15.9
		297	Treacle protein OS=Homo sapiens OX=9606 GN=TCOF1 PE=1 SV=3	TCOF_HUMAN	16.5	16.2	16.5	16	15.8	16.1	16.2	16.1	16.2	16.2	16.2	16.2
		298	Aspartate aminotransferase, cytoplasmic OS=Homo sapiens OX=9606 GN=GOT1 PE=1 SV=3	AATC_HUMAN	16	15.7	16	15.5	15.3	15.6	15.7	15.6	15.7	15.7	15.7	15.7
		299	Alpha-fetoprotein OS=Homo sapiens OX=9606 GN=AFP PE=1 SV=1	FETA_HUMAN	16.3	16.1	16.3	15.4	15.3	15.5	16	16	16	15.6	15.7	15.6
		300	Eukaryotic initiation factor 4A-I OS=Homo sapiens OX=9606 GN=EIF4A1 PE=1 SV=1	IF4A1_HUMAN	16.5	16.2	16.5	15.8	15.6	15.9	16.2	16.2	16.2	16	16	16
		301	Polypyrimidine tract-binding protein 1 OS=Homo sapiens OX=9606 GN=PTBP1 PE=1 SV=1	PTBP1_HUMAN	15.5	15.3	15.6	15.2	14.9	15.3	15.3	15.3	15.3	15.4	15.3	15.4
		302	GTP-binding nuclear protein Ran OS=Homo sapiens OX=9606 GN=RAN PE=1 SV=3	RAN_HUMAN	16.5	16.3	16.6	16.1	15.9	16.2	16.2	16.3	16.2	16.3	16.2	16.3
		303	Alpha-actinin-1 OS=Homo sapiens OX=9606 GN=ACTN1 PE=1 SV=2	ACTN1_HUMAN	16	15.7	16	15.5	15.4	15.6	15.7	15.7	15.7	15.8	15.8	15.7
		304	Catalase OS=Homo sapiens OX=9606 GN=CAT PE=1 SV=3	CATA_HUMAN	16.1	15.8	16.1	15.6	15.4	15.7	15.8	15.7	15.8	15.8	15.8	15.8
		305	Importin-7 OS=Homo sapiens OX=9606 GN=IPO7 PE=1 SV=1	IPO7_HUMAN	16.3	16	16.3	15.7	15.6	15.9	16	16	16	16	16	16
		306	Malate dehydrogenase, cytoplasmic OS=Homo sapiens OX=9606 GN=MDH1 PE=1 SV=4	MDHC_HUMAN	16.4	16.2	16.5	15.9	15.8	16	16.2	16.1	16.1	16.2	16.2	16.1
		307	Peptidyl-prolyl cis-trans isomerase B OS=Homo sapiens OX=9606 GN=PPIB PE=1 SV=2	PPIB_HUMAN	16.5	16.3	16.6	16	15.9	16.1	16.2	16.2	16.3	16.2	16.2	16.2
		308	60S ribosomal protein L5 OS=Homo sapiens OX=9606 GN=RPL5 PE=1 SV=3	RL5_HUMAN	17	16.8	17	16.4	16.3	16.6	16.7	16.7	16.7	16.7	16.6	16.7
		309	60S ribosomal protein L9 OS=Homo sapiens OX=9606 GN=RPL9 PE=1 SV=1	RL9_HUMAN	16.2	16	16.3	15.8	15.6	15.9	15.9	16	16	16	16	16
		310	UTP--glucose-1-phosphate uridylyltransferase OS=Homo sapiens OX=9606 GN=UGP2 PE=1 SV=5	UGPA_HUMAN	16.4	16.1	16.4	15.9	15.7	16	16.1	16.1	16.1	16.1	16.1	16.1
		311	Elongation factor 1-beta OS=Homo sapiens OX=9606 GN=EEF1B2 PE=1 SV=3	EF1B_HUMAN	16.2	16	16.3	15.7	15.6	15.9	16	15.9	15.9	15.9	15.9	16
		312	Golgin subfamily A member 4 OS=Homo sapiens OX=9606 GN=GOLGA4 PE=1 SV=1	GOGA4_HUMAN	15.9	15.7	16	15.3	15.2	15.4	15.7	15.7	15.7	15.5	15.5	15.5
		313	Na(+)/H(+) exchange regulatory cofactor NHE-RF1 OS=Homo sapiens OX=9606 GN=SLC9A3R1 PE=1 SV=4	NHRF1_HUMAN	16.4	16.2	16.5	15.9	15.7	16	16.1	16.1	16.2	16.1	16.1	16.1
		314	Protein/nucleic acid deglycase DJ-1 OS=Homo sapiens OX=9606 GN=PARK7 PE=1 SV=2	PARK7_HUMAN	16.2	16	16.3	15.7	15.6	15.9	16	16	16	16	16	16
		315	Serine/arginine-rich splicing factor 1 OS=Homo sapiens OX=9606 GN=SRSF1 PE=1 SV=2	SRSF1_HUMAN	16.5	16.3	16.6	16.1	15.9	16.2	16.3	16.3	16.2	16.3	16.3	16.3
		316	Very long-chain specific acyl-CoA dehydrogenase, mitochondrial OS=Homo sapiens OX=9606 GN=ACADVL PE=1 SV=1	ACADV_HUMAN	15.9	15.6	15.9	15.4	15.2	15.5	15.6	15.6	15.6	15.6	15.6	15.6
		317	Calcium-binding mitochondrial carrier protein Aralar2 OS=Homo sapiens OX=9606 GN=SLC25A13 PE=1 SV=2	CMC2_HUMAN	16.3	16.1	16.3	15.9	15.7	15.9	16	16	16	16.1	16.1	16
		318	Cold shock domain-containing protein E1 OS=Homo sapiens OX=9606 GN=CSDE1 PE=1 SV=2	CSDE1_HUMAN	16.5	16.3	16.6	15.6	15.5	15.8	16.2	16.2	16.2	15.9	15.9	15.9
		319	Glucose-6-phosphate 1-dehydrogenase OS=Homo sapiens OX=9606 GN=G6PD PE=1 SV=4	G6PD_HUMAN	16	15.8	16	15.5	15.3	15.6	15.8	15.7	15.7	15.8	15.7	15.8
		320	Heterogeneous nuclear ribonucleoprotein R OS=Homo sapiens OX=9606 GN=HNRNPR PE=1 SV=1	HNRPR_HUMAN	16.3	16.1	16.3	15.8	15.7	15.9	16	16	16	16.1	16	16
		321	Regulator of nonsense transcripts 1 OS=Homo sapiens OX=9606 GN=UPF1 PE=1 SV=2	RENT1_HUMAN	15.8	15.6	15.8	15.2	15.1	15.4	15.5	15.5	15.5	15.4	15.5	15.5
		322	Structural maintenance of chromosomes protein 4 OS=Homo sapiens OX=9606 GN=SMC4 PE=1 SV=2	SMC4_HUMAN	16	15.8	16	15.5	15.3	15.6	15.7	15.7	15.7	15.7	15.7	15.7
		323	Stathmin OS=Homo sapiens OX=9606 GN=STMN1 PE=1 SV=3	STMN1_HUMAN	16.8	16.6	16.9	16.2	16	16.3	16.5	16.5	16.5	16.4	16.3	16.3
		324	Aldehyde dehydrogenase, mitochondrial OS=Homo sapiens OX=9606 GN=ALDH2 PE=1 SV=2	ALDH2_HUMAN	16.1	15.9	16.1	15.6	15.4	15.7	15.8	15.8	15.8	15.8	15.8	15.8
		325	Apoptosis inhibitor 5 OS=Homo sapiens OX=9606 GN=API5 PE=1 SV=3	API5_HUMAN	16.3	16	16.3	15.8	15.6	15.9	16	16	15.9	16	15.9	16
		326	Chromodomain-helicase-DNA-binding protein 4 OS=Homo sapiens OX=9606 GN=CHD4 PE=1 SV=2	CHD4_HUMAN	16.1	15.9	16.2	15.5	15.3	15.7	15.8	15.9	15.8	15.7	15.7	15.8
		327	Probable ATP-dependent RNA helicase DDX5 OS=Homo sapiens OX=9606 GN=DDX5 PE=1 SV=1	DDX5_HUMAN	16.4	16.2	16.5	15.8	15.6	15.9	16.1	16.2	16.2	16	16	16
		328	Rab GDP dissociation inhibitor beta OS=Homo sapiens OX=9606 GN=GDI2 PE=1 SV=2	GDIB_HUMAN	16.7	16.5	16.7	16.2	16	16.3	16.4	16.4	16.4	16.4	16.4	16.4
		329	Inorganic pyrophosphatase OS=Homo sapiens OX=9606 GN=PPA1 PE=1 SV=2	IPYR_HUMAN	16	15.8	16.1	15.5	15.4	15.6	15.7	15.7	15.7	15.7	15.8	15.6
		330	Phosphatidylethanolamine-binding protein 1 OS=Homo sapiens OX=9606 GN=PEBP1 PE=1 SV=3	PEBP1_HUMAN	16.4	16.1	16.4	15.9	15.7	16	16.1	16.1	16.1	16.1	16.1	16.1
		331	Protein RRP5 homolog OS=Homo sapiens OX=9606 GN=PDCD11 PE=1 SV=3	RRP5_HUMAN	15.5	15.3	15.6	15.1	14.9	15.1	15.2	15.2	15.2	15.3	15.2	15.2
		332	Aspartate--tRNA ligase, cytoplasmic OS=Homo sapiens OX=9606 GN=DARS PE=1 SV=2	SYDC_HUMAN	16.1	15.8	16.1	15.6	15.4	15.7	15.8	15.8	15.8	15.8	15.8	15.8
		333	Asparagine--tRNA ligase, cytoplasmic OS=Homo sapiens OX=9606 GN=NARS PE=1 SV=1	SYNC_HUMAN	16	15.8	16	15.6	15.5	15.7	15.7	15.8	15.7	15.8	15.9	15.8
		334	Heterogeneous nuclear ribonucleoprotein H OS=Homo sapiens OX=9606 GN=HNRNPH1 PE=1 SV=4	HNRH1_HUMAN	15.3	15.2	15.4	14.8	14.7	15	15.1	15.1	15.1	15	15	15.1
		335	Keratin, type I cytoskeletal 9 OS=Homo sapiens OX=9606 GN=KRT9 PE=1 SV=3	K1C9_HUMAN	15.1	14.7	14.9	15.6	15.8	15	14.8	14.6	14.6	15.8	16.2	15.1
		336	Ubiquitin carboxyl-terminal hydrolase 5 OS=Homo sapiens OX=9606 GN=USP5 PE=1 SV=2	UBP5_HUMAN	16	15.8	16	15.5	15.4	15.6	15.7	15.7	15.7	15.7	15.8	15.7
		337	Hepatoma-derived growth factor OS=Homo sapiens OX=9606 GN=HDGF PE=1 SV=1	HDGF_HUMAN	16.3	16	16.3	15.7	15.6	15.8	16	16	16	15.9	16	15.9
		338	Minor histocompatibility antigen H13 OS=Homo sapiens OX=9606 GN=HM13 PE=1 SV=1	HM13_HUMAN	16.5	16.2	16.5	15.9	15.8	16	16.2	16.2	16.2	16.1	16.1	16.1
		339	Eukaryotic translation initiation factor 2 subunit 1 OS=Homo sapiens OX=9606 GN=EIF2S1 PE=1 SV=3	IF2A_HUMAN	16.2	16	16.2	15.7	15.5	15.8	15.9	15.9	15.9	15.9	15.9	15.9
		340	Prohibitin OS=Homo sapiens OX=9606 GN=PHB PE=1 SV=1	PHB_HUMAN	16.4	16.2	16.5	16.1	15.9	16.1	16.2	16.1	16.1	16.3	16.2	16.2
		341	Adenylosuccinate synthetase isozyme 2 OS=Homo sapiens OX=9606 GN=ADSS PE=1 SV=3	PURA2_HUMAN	15.7	15.5	15.7	15.2	15.1	15.3	15.4	15.4	15.4	15.4	15.4	15.4
		342	RuvB-like 2 OS=Homo sapiens OX=9606 GN=RUVBL2 PE=1 SV=3	RUVB2_HUMAN	16.6	16.4	16.6	16.1	16	16.2	16.3	16.3	16.3	16.3	16.3	16.3
		343	Voltage-dependent anion-selective channel protein 2 OS=Homo sapiens OX=9606 GN=VDAC2 PE=1 SV=2	VDAC2_HUMAN	16.2	16	16.2	15.7	15.5	15.8	15.9	15.9	15.9	15.9	15.9	15.9
		344	AP-1 complex subunit gamma-1 OS=Homo sapiens OX=9606 GN=AP1G1 PE=1 SV=5	AP1G1_HUMAN	15.8	15.5	15.8	15.3	15.1	15.4	15.5	15.5	15.5	15.5	15.5	15.5
		345	ATP-dependent RNA helicase DDX18 OS=Homo sapiens OX=9606 GN=DDX18 PE=1 SV=2	DDX18_HUMAN	15.8	15.6	15.8	15.4	15.3	15.5	15.5	15.5	15.5	15.6	15.6	15.6
		346	Nuclear autoantigenic sperm protein OS=Homo sapiens OX=9606 GN=NASP PE=1 SV=2	NASP_HUMAN	16.1	15.8	16.1	15.5	15.4	15.6	15.8	15.8	15.8	15.7	15.8	15.7
		347	tRNA (cytosine(34)-C(5))-methyltransferase OS=Homo sapiens OX=9606 GN=NSUN2 PE=1 SV=2	NSUN2_HUMAN	15.8	15.6	15.9	15.4	15.2	15.5	15.6	15.5	15.6	15.6	15.6	15.6
		348	26S proteasome regulatory subunit 8 OS=Homo sapiens OX=9606 GN=PSMC5 PE=1 SV=1	PRS8_HUMAN	16	15.8	16.1	15.4	15.2	15.5	15.7	15.7	15.7	15.6	15.6	15.6
		349	Retinol-binding protein 2 OS=Homo sapiens OX=9606 GN=RBP2 PE=1 SV=3	RET2_HUMAN	14.3	14.1	14.4	13.9	13.7	14	14	14	14.1	14.1	14.1	14.1
		350	Transport and Golgi organization protein 1 homolog OS=Homo sapiens OX=9606 GN=MIA3 PE=1 SV=1	TGO1_HUMAN	15.8	15.6	15.9	15.3	15.1	15.4	15.5	15.5	15.5	15.5	15.5	15.5
		351	Protein arginine N-methyltransferase 1 OS=Homo sapiens OX=9606 GN=PRMT1 PE=1 SV=3	ANM1_HUMAN	16.1	15.9	16.1	15.5	15.3	15.6	15.8	15.8	15.8	15.7	15.7	15.7
		352	Cathepsin D OS=Homo sapiens OX=9606 GN=CTSD PE=1 SV=1	CATD_HUMAN	16.8	16.5	16.8	16	15.9	16.1	16.5	16.4	16.5	16.2	16.3	16.2
		353	Coatomer subunit delta OS=Homo sapiens OX=9606 GN=ARCN1 PE=1 SV=1	COPD_HUMAN	16.2	15.9	16.2	15.6	15.5	15.7	15.9	15.8	15.8	15.8	15.8	15.8
		354	Dihydropyrimidinase-related protein 2 OS=Homo sapiens OX=9606 GN=DPYSL2 PE=1 SV=1	DPYL2_HUMAN	15.9	15.7	15.9	15.4	15.2	15.5	15.6	15.6	15.6	15.6	15.6	15.6
		355	Pre-mRNA-processing factor 6 OS=Homo sapiens OX=9606 GN=PRPF6 PE=1 SV=1	PRP6_HUMAN	16.4	16.1	16.4	15.8	15.6	15.9	16.1	16.1	16.1	16	16	16
		356	40S ribosomal protein S12 OS=Homo sapiens OX=9606 GN=RPS12 PE=1 SV=3	RS12_HUMAN	15.5	15.3	15.5	15	14.9	15.1	15.2	15.3	15.2	15.2	15.2	15.2
		357	FACT complex subunit SSRP1 OS=Homo sapiens OX=9606 GN=SSRP1 PE=1 SV=1	SSRP1_HUMAN	16	15.7	16	15.5	15.3	15.6	15.7	15.6	15.7	15.7	15.7	15.7
		358	Synaptic vesicle membrane protein VAT-1 homolog OS=Homo sapiens OX=9606 GN=VAT1 PE=1 SV=2	VAT1_HUMAN	16	15.7	16	15.5	15.2	15.5	15.7	15.7	15.7	15.7	15.6	15.6
		359	Actin, cytoplasmic 1 OS=Homo sapiens OX=9606 GN=ACTB PE=1 SV=1	ACTB_HUMAN	15.9	15.8	16	15.4	15.5	15.6	15.7	15.7	15.7	15.7	15.9	15.7
		360	4F2 cell-surface antigen heavy chain OS=Homo sapiens OX=9606 GN=SLC3A2 PE=1 SV=3	4F2_HUMAN	16.3	16	16.3	16.1	16	16.2	16	15.9	16	16.4	16.3	16.3
		361	CCR4-NOT transcription complex subunit 1 OS=Homo sapiens OX=9606 GN=CNOT1 PE=1 SV=2	CNOT1_HUMAN	15.8	15.6	15.8	15.2	15.1	15.4	15.5	15.5	15.5	15.5	15.5	15.5
		362	Probable ATP-dependent RNA helicase DDX17 OS=Homo sapiens OX=9606 GN=DDX17 PE=1 SV=2	DDX17_HUMAN	16.2	16	16.3	15.9	15.7	16	15.9	16	15.9	16.1	16.1	16.1
		363	Proteasome adapter and scaffold protein ECM29 OS=Homo sapiens OX=9606 GN=ECPAS PE=1 SV=2	ECM29_HUMAN	15.7	15.5	15.8	15.2	15.1	15.4	15.4	15.4	15.4	15.4	15.5	15.5
		364	Eukaryotic translation initiation factor 3 subunit I OS=Homo sapiens OX=9606 GN=EIF3I PE=1 SV=1	EIF3I_HUMAN	16	15.8	16	15.4	15.2	15.5	15.7	15.7	15.7	15.6	15.6	15.6
		365	Glycerol-3-phosphate dehydrogenase, mitochondrial OS=Homo sapiens OX=9606 GN=GPD2 PE=1 SV=3	GPDM_HUMAN	16.4	16.2	16.5	15.9	15.8	16.1	16.2	16.2	16.1	16.2	16.2	16.2
		366	Histone H1.5 OS=Homo sapiens OX=9606 GN=HIST1H1B PE=1 SV=3	H15_HUMAN	17.8	17.5	17.8	17.4	17.2	17.4	17.5	17.5	17.5	17.6	17.5	17.5
		367	Importin subunit alpha-1 OS=Homo sapiens OX=9606 GN=KPNA2 PE=1 SV=1	IMA1_HUMAN	15.4	15.1	15.4	14.6	14.6	14.8	15.1	15	15.1	14.8	15	14.9
		368	Mitochondrial proton/calcium exchanger protein OS=Homo sapiens OX=9606 GN=LETM1 PE=1 SV=1	LETM1_HUMAN	16.3	16	16.3	15.9	15.7	15.9	16	16	16	16.1	16	16
		369	Midasin OS=Homo sapiens OX=9606 GN=MDN1 PE=1 SV=2	MDN1_HUMAN	15.5	15.3	15.5	15	14.8	15.1	15.2	15.2	15.2	15.2	15.2	15.2
		370	Vesicle-fusing ATPase OS=Homo sapiens OX=9606 GN=NSF PE=1 SV=3	NSF_HUMAN	16.3	16.1	16.3	15.8	15.7	16	16	16	16	16.1	16	16.1
		371	Nuclear pore complex protein Nup93 OS=Homo sapiens OX=9606 GN=NUP93 PE=1 SV=2	NUP93_HUMAN	16.1	15.8	16	15.5	15.4	15.7	15.8	15.7	15.8	15.8	15.8	15.8
		372	Polyadenylate-binding protein 1 OS=Homo sapiens OX=9606 GN=PABPC1 PE=1 SV=2	PABP1_HUMAN	16.6	16.4	16.7	16.1	15.8	16.2	16.3	16.3	16.3	16.3	16.2	16.3
		373	26S proteasome non-ATPase regulatory subunit 12 OS=Homo sapiens OX=9606 GN=PSMD12 PE=1 SV=3	PSD12_HUMAN	16.5	16.3	16.5	15.9	15.8	16.1	16.2	16.2	16.2	16.1	16.2	16.2
		374	Proteasome activator complex subunit 1 OS=Homo sapiens OX=9606 GN=PSME1 PE=1 SV=1	PSME1_HUMAN	16.1	15.9	16.2	15.6	15.5	15.7	15.8	15.8	15.9	15.9	15.8	15.8
		375	Endoplasmic reticulum resident protein 29 OS=Homo sapiens OX=9606 GN=ERP29 PE=1 SV=4	ERP29_HUMAN	16.4	16.2	16.5	16	15.8	16.1	16.1	16.2	16.1	16.2	16.1	16.2
		376	Fumarate hydratase, mitochondrial OS=Homo sapiens OX=9606 GN=FH PE=1 SV=3	FUMH_HUMAN	16.7	16.5	16.7	16.2	16	16.3	16.4	16.4	16.4	16.4	16.4	16.4
		377	Eukaryotic translation initiation factor 4B OS=Homo sapiens OX=9606 GN=EIF4B PE=1 SV=2	IF4B_HUMAN	16.1	15.9	16.2	15.6	15.4	15.7	15.9	15.8	15.9	15.8	15.8	15.8
		378	Phosphate carrier protein, mitochondrial OS=Homo sapiens OX=9606 GN=SLC25A3 PE=1 SV=2	MPCP_HUMAN	17	16.8	17	16.6	16.5	16.7	16.7	16.7	16.7	16.8	16.8	16.8
		379	Nodal modulator 3 OS=Homo sapiens OX=9606 GN=NOMO3 PE=3 SV=2	NOMO3_HUMAN	15.9	15.7	16	15.3	15.2	15.5	15.6	15.7	15.6	15.6	15.5	15.6
		380	40S ribosomal protein S13 OS=Homo sapiens OX=9606 GN=RPS13 PE=1 SV=2	RS13_HUMAN	17.8	17.6	17.8	17.3	17.1	17.4	17.5	17.5	17.5	17.5	17.5	17.5
		381	Acetyl-CoA acetyltransferase, cytosolic OS=Homo sapiens OX=9606 GN=ACAT2 PE=1 SV=2	THIC_HUMAN	16.7	16.6	16.8	16.2	16.1	16.4	16.4	16.5	16.5	16.5	16.4	16.5
		382	Ubiquitin-associated protein 2-like OS=Homo sapiens OX=9606 GN=UBAP2L PE=1 SV=2	UBP2L_HUMAN	15.8	15.6	15.9	15.2	15.1	15.4	15.5	15.5	15.5	15.5	15.4	15.5
		383	V-type proton ATPase catalytic subunit A OS=Homo sapiens OX=9606 GN=ATP6V1A PE=1 SV=2	VATA_HUMAN	16.2	16	16.3	15.7	15.5	15.9	15.9	15.9	16	15.9	15.9	16
		384	DnaJ homolog subfamily C member 7 OS=Homo sapiens OX=9606 GN=DNAJC7 PE=1 SV=2	DNJC7_HUMAN	16.1	15.9	16.1	15.5	15.4	15.7	15.8	15.8	15.8	15.8	15.7	15.8
		385	Heterogeneous nuclear ribonucleoprotein D0 OS=Homo sapiens OX=9606 GN=HNRNPD PE=1 SV=1	HNRPD_HUMAN	16	15.8	16.1	15.5	15.5	15.7	15.7	15.8	15.7	15.7	15.8	15.8
		386	Leucine-rich repeat-containing protein 59 OS=Homo sapiens OX=9606 GN=LRRC59 PE=1 SV=1	LRC59_HUMAN	16.3	16	16.3	15.8	15.6	15.9	16	16	16	16	16	16
		387	Poly(rC)-binding protein 1 OS=Homo sapiens OX=9606 GN=PCBP1 PE=1 SV=2	PCBP1_HUMAN	15.7	15.6	15.8	15.2	15	15.3	15.4	15.5	15.5	15.4	15.4	15.4
		388	Proliferating cell nuclear antigen OS=Homo sapiens OX=9606 GN=PCNA PE=1 SV=1	PCNA_HUMAN	16.1	15.9	16.2	15.3	15.1	15.4	15.8	15.8	15.9	15.6	15.5	15.5
		389	60S ribosomal protein L19 OS=Homo sapiens OX=9606 GN=RPL19 PE=1 SV=1	RL19_HUMAN	16.1	15.8	16.1	15.6	15.3	15.7	15.8	15.7	15.8	15.8	15.7	15.8
		390	60S ribosomal protein L6 OS=Homo sapiens OX=9606 GN=RPL6 PE=1 SV=3	RL6_HUMAN	16.6	16.4	16.7	16.1	15.9	16.2	16.3	16.3	16.3	16.3	16.3	16.3
		391	Prosaposin OS=Homo sapiens OX=9606 GN=PSAP PE=1 SV=2	SAP_HUMAN	16.2	16	16.2	15.6	15.4	15.7	15.9	15.9	15.9	15.8	15.8	15.8
		392	Ubiquitin carboxyl-terminal hydrolase isozyme L1 OS=Homo sapiens OX=9606 GN=UCHL1 PE=1 SV=2	UCHL1_HUMAN	16.3	16.1	16.3	15.8	15.5	15.8	16	16	16	16	15.9	15.9
		393	V-type proton ATPase subunit B, brain isoform OS=Homo sapiens OX=9606 GN=ATP6V1B2 PE=1 SV=3	VATB2_HUMAN	15.9	15.6	15.9	15.4	15.2	15.5	15.6	15.6	15.6	15.6	15.6	15.6
		394	Aspartate aminotransferase, mitochondrial OS=Homo sapiens OX=9606 GN=GOT2 PE=1 SV=3	AATM_HUMAN	16.6	16.4	16.7	16.2	16	16.3	16.3	16.3	16.3	16.4	16.4	16.4
		395	Alkyldihydroxyacetonephosphate synthase, peroxisomal OS=Homo sapiens OX=9606 GN=AGPS PE=1 SV=1	ADAS_HUMAN	15.7	15.4	15.7	15.3	15.1	15.3	15.4	15.4	15.4	15.5	15.5	15.4
		396	Probable ATP-dependent RNA helicase DDX46 OS=Homo sapiens OX=9606 GN=DDX46 PE=1 SV=2	DDX46_HUMAN	16.3	16.1	16.4	15.8	15.6	15.9	16	16	16.1	16	16	16
		397	Glutathione S-transferase omega-1 OS=Homo sapiens OX=9606 GN=GSTO1 PE=1 SV=2	GSTO1_HUMAN	16.9	16.7	16.9	16.5	16.3	16.6	16.6	16.6	16.6	16.7	16.6	16.7
		398	Heterogeneous nuclear ribonucleoprotein F OS=Homo sapiens OX=9606 GN=HNRNPF PE=1 SV=3	HNRPF_HUMAN	15.5	15.4	15.6	15	14.9	15.1	15.2	15.3	15.3	15.2	15.2	15.2
		399	Kinectin OS=Homo sapiens OX=9606 GN=KTN1 PE=1 SV=1	KTN1_HUMAN	15.9	15.7	15.9	15.4	15.2	15.5	15.6	15.6	15.6	15.6	15.6	15.6
		400	Dolichyl-diphosphooligosaccharide--protein glycosyltransferase 48 kDa subunit OS=Homo sapiens OX=9606 GN=DDOST PE=1 SV=4	OST48_HUMAN	16.3	16.1	16.4	15.8	15.6	15.9	16	16	16	16	16	16
		401	26S proteasome regulatory subunit 10B OS=Homo sapiens OX=9606 GN=PSMC6 PE=1 SV=1	PRS10_HUMAN	16.3	16.1	16.3	15.7	15.6	15.9	16	16	16	15.9	15.9	16
		402	Splicing factor 3A subunit 1 OS=Homo sapiens OX=9606 GN=SF3A1 PE=1 SV=1	SF3A1_HUMAN	16.4	16.2	16.4	15.9	15.7	16	16.1	16.1	16.1	16.1	16.1	16.1
		403	Structural maintenance of chromosomes protein 2 OS=Homo sapiens OX=9606 GN=SMC2 PE=1 SV=2	SMC2_HUMAN	16.1	15.9	16.1	15.5	15.3	15.6	15.8	15.8	15.8	15.7	15.7	15.7
		404	Voltage-dependent anion-selective channel protein 3 OS=Homo sapiens OX=9606 GN=VDAC3 PE=1 SV=1	VDAC3_HUMAN	15.4	15.2	15.4	14.9	14.8	15	15.1	15.1	15.1	15.1	15.1	15.1
		405	WD repeat-containing protein 1 OS=Homo sapiens OX=9606 GN=WDR1 PE=1 SV=4	WDR1_HUMAN	16.3	16.2	16.4	15.8	15.6	16	16	16.1	16.1	16	16	16.1
		406	5'-3' exoribonuclease 2 OS=Homo sapiens OX=9606 GN=XRN2 PE=1 SV=1	XRN2_HUMAN	15.5	15.3	15.5	15	14.8	15.1	15.3	15.2	15.2	15.2	15.2	15.2
		407	AFG3-like protein 2 OS=Homo sapiens OX=9606 GN=AFG3L2 PE=1 SV=2	AFG32_HUMAN	16.4	16.2	16.5	16	15.8	16.1	16.2	16.2	16.2	16.2	16.2	16.2
		408	Eukaryotic peptide chain release factor subunit 1 OS=Homo sapiens OX=9606 GN=ETF1 PE=1 SV=3	ERF1_HUMAN	16.1	15.9	16.1	15.5	15.4	15.7	15.8	15.8	15.8	15.7	15.7	15.8
		409	Extended synaptotagmin-1 OS=Homo sapiens OX=9606 GN=ESYT1 PE=1 SV=1	ESYT1_HUMAN	15.6	15.4	15.7	15.1	15.1	15.2	15.3	15.3	15.4	15.3	15.4	15.3
		410	Gem-associated protein 5 OS=Homo sapiens OX=9606 GN=GEMIN5 PE=1 SV=3	GEMI5_HUMAN	16	15.8	16.1	15.5	15.4	15.6	15.7	15.7	15.7	15.7	15.8	15.7
		411	Leukocyte elastase inhibitor OS=Homo sapiens OX=9606 GN=SERPINB1 PE=1 SV=1	ILEU_HUMAN	16	15.8	16.1	15.5	15.3	15.6	15.8	15.7	15.8	15.7	15.7	15.7
		412	Protein SET OS=Homo sapiens OX=9606 GN=SET PE=1 SV=3	SET_HUMAN	16	15.7	16	15.4	15.3	15.5	15.7	15.7	15.7	15.7	15.7	15.6
		413	Ubiquitin carboxyl-terminal hydrolase 7 OS=Homo sapiens OX=9606 GN=USP7 PE=1 SV=2	UBP7_HUMAN	16.1	15.9	16.1	15.6	15.4	15.7	15.8	15.8	15.8	15.8	15.8	15.8
		414	General vesicular transport factor p115 OS=Homo sapiens OX=9606 GN=USO1 PE=1 SV=2	USO1_HUMAN	16	15.7	16	15.5	15.4	15.7	15.7	15.7	15.7	15.7	15.7	15.7
		415	Catenin beta-1 OS=Homo sapiens OX=9606 GN=CTNNB1 PE=1 SV=1	CTNB1_HUMAN	16.1	15.9	16.1	15.7	15.5	15.9	15.8	15.8	15.8	15.9	15.9	16
		416	DNA (cytosine-5)-methyltransferase 1 OS=Homo sapiens OX=9606 GN=DNMT1 PE=1 SV=2	DNMT1_HUMAN	16	15.8	16.1	15.2	15.1	15.4	15.7	15.7	15.8	15.5	15.5	15.5
		417	Trifunctional enzyme subunit beta, mitochondrial OS=Homo sapiens OX=9606 GN=HADHB PE=1 SV=3	ECHB_HUMAN	16.2	16	16.2	15.7	15.6	15.9	15.9	15.9	15.9	16	16	16
		418	Glutathione reductase, mitochondrial OS=Homo sapiens OX=9606 GN=GSR PE=1 SV=2	GSHR_HUMAN	15.6	15.4	15.6	15	15	15.2	15.3	15.3	15.3	15.3	15.3	15.3
		419	High mobility group protein B1 OS=Homo sapiens OX=9606 GN=HMGB1 PE=1 SV=3	HMGB1_HUMAN	16.9	16.7	17	16.4	16.3	16.4	16.6	16.6	16.6	16.6	16.7	16.5
		420	Perilipin-2 OS=Homo sapiens OX=9606 GN=PLIN2 PE=1 SV=2	PLIN2_HUMAN	16.2	15.9	16.2	15.8	15.5	15.9	15.9	15.9	15.9	16	15.9	16
		421	Proteasome subunit alpha type-1 OS=Homo sapiens OX=9606 GN=PSMA1 PE=1 SV=1	PSA1_HUMAN	16	15.8	16.1	15.6	15.4	15.6	15.7	15.7	15.8	15.8	15.8	15.7
		422	26S proteasome non-ATPase regulatory subunit 13 OS=Homo sapiens OX=9606 GN=PSMD13 PE=1 SV=2	PSD13_HUMAN	16.6	16.4	16.6	16	15.9	16.2	16.3	16.4	16.3	16.3	16.3	16.3
		423	26S proteasome non-ATPase regulatory subunit 3 OS=Homo sapiens OX=9606 GN=PSMD3 PE=1 SV=2	PSMD3_HUMAN	16.3	16.1	16.4	15.7	15.6	15.9	16	16	16.1	15.9	15.9	16
		424	40S ribosomal protein S16 OS=Homo sapiens OX=9606 GN=RPS16 PE=1 SV=2	RS16_HUMAN	17.4	17.2	17.4	16.9	16.6	16.9	17.1	17.1	17.1	17.1	17	17
		425	tRNA-splicing ligase RtcB homolog OS=Homo sapiens OX=9606 GN=RTCB PE=1 SV=1	RTCB_HUMAN	16.4	16.2	16.4	15.9	15.7	16	16.1	16.1	16.1	16.1	16.1	16.1
		426	Src substrate cortactin OS=Homo sapiens OX=9606 GN=CTTN PE=1 SV=2	SRC8_HUMAN	16.2	16	16.2	15.7	15.5	15.8	15.9	15.9	15.9	15.9	15.9	15.9
		427	Serine/arginine repetitive matrix protein 2 OS=Homo sapiens OX=9606 GN=SRRM2 PE=1 SV=2	SRRM2_HUMAN	15.6	15.4	15.6	15.1	14.9	15.3	15.3	15.3	15.3	15.4	15.3	15.4
		428	Phenylalanine--tRNA ligase beta subunit OS=Homo sapiens OX=9606 GN=FARSB PE=1 SV=3	SYFB_HUMAN	16.4	16.1	16.4	15.9	15.7	16	16.1	16.1	16.1	16.1	16.1	16.1
		429	Transgelin-2 OS=Homo sapiens OX=9606 GN=TAGLN2 PE=1 SV=3	TAGL2_HUMAN	17	16.8	17.1	16.5	16.4	16.7	16.8	16.7	16.8	16.7	16.7	16.8
		430	Manganese-transporting ATPase 13A1 OS=Homo sapiens OX=9606 GN=ATP13A1 PE=1 SV=2	AT131_HUMAN	15.8	15.6	15.8	15.3	15.2	15.4	15.5	15.5	15.5	15.5	15.5	15.5
		431	Band 4.1-like protein 2 OS=Homo sapiens OX=9606 GN=EPB41L2 PE=1 SV=1	E41L2_HUMAN	16.1	15.9	16.1	15.5	15.4	15.7	15.8	15.8	15.8	15.7	15.8	15.8
		432	Hexokinase-2 OS=Homo sapiens OX=9606 GN=HK2 PE=1 SV=2	HXK2_HUMAN	16	15.8	16	15.4	15.3	15.5	15.7	15.7	15.7	15.6	15.7	15.6
		433	Insulin-like growth factor 2 mRNA-binding protein 3 OS=Homo sapiens OX=9606 GN=IGF2BP3 PE=1 SV=2	IF2B3_HUMAN	16	15.9	16.1	15.6	15.4	15.7	15.8	15.8	15.8	15.8	15.8	15.8
		434	Nucleolar protein 56 OS=Homo sapiens OX=9606 GN=NOP56 PE=1 SV=4	NOP56_HUMAN	16.2	16	16.2	15.8	15.6	15.9	15.9	15.9	15.9	16	16	16
		435	Nuclear pore complex protein Nup205 OS=Homo sapiens OX=9606 GN=NUP205 PE=1 SV=3	NU205_HUMAN	16	15.7	16	15.5	15.3	15.6	15.7	15.7	15.6	15.7	15.6	15.6
		436	26S proteasome regulatory subunit 6A OS=Homo sapiens OX=9606 GN=PSMC3 PE=1 SV=3	PRS6A_HUMAN	16.7	16.5	16.7	16.1	15.9	16.2	16.4	16.4	16.4	16.3	16.3	16.3
		437	Paraspeckle component 1 OS=Homo sapiens OX=9606 GN=PSPC1 PE=1 SV=1	PSPC1_HUMAN	16.2	16	16.2	15.7	15.5	15.7	15.9	15.9	15.9	15.9	15.8	15.8
		438	Ribonucleoside-diphosphate reductase large subunit OS=Homo sapiens OX=9606 GN=RRM1 PE=1 SV=1	RIR1_HUMAN	15.7	15.5	15.7	15.1	14.9	15.2	15.4	15.4	15.4	15.3	15.3	15.3
		439	Ribosomal L1 domain-containing protein 1 OS=Homo sapiens OX=9606 GN=RSL1D1 PE=1 SV=3	RL1D1_HUMAN	16.4	16.2	16.4	16	15.8	16.1	16.1	16.1	16.1	16.2	16.1	16.2
		440	Serpin H1 OS=Homo sapiens OX=9606 GN=SERPINH1 PE=1 SV=2	SERPH_HUMAN	16.3	16.1	16.4	15.9	15.8	16	16	16.1	16	16.1	16.2	16.1
		441	Transcription elongation factor SPT5 OS=Homo sapiens OX=9606 GN=SUPT5H PE=1 SV=1	SPT5H_HUMAN	15.8	15.6	15.9	15.3	15.1	15.4	15.5	15.5	15.6	15.5	15.5	15.5
		442	Signal transducer and activator of transcription 1-alpha/beta OS=Homo sapiens OX=9606 GN=STAT1 PE=1 SV=2	STAT1_HUMAN	15.6	15.3	15.6	15	14.9	15.1	15.3	15.2	15.3	15.2	15.3	15.2
		443	Vacuolar protein sorting-associated protein 35 OS=Homo sapiens OX=9606 GN=VPS35 PE=1 SV=2	VPS35_HUMAN	15.7	15.5	15.8	15.2	15.1	15.4	15.4	15.4	15.4	15.4	15.4	15.4
		444	Alcohol dehydrogenase [NADP(+)] OS=Homo sapiens OX=9606 GN=AKR1A1 PE=1 SV=3	AK1A1_HUMAN	16.9	16.7	16.9	16.4	16.2	16.5	16.6	16.6	16.6	16.6	16.6	16.6
		445	Electron transfer flavoprotein subunit beta OS=Homo sapiens OX=9606 GN=ETFB PE=1 SV=3	ETFB_HUMAN	16.6	16.3	16.6	16.1	15.9	16.2	16.3	16.2	16.2	16.3	16.3	16.3
		446	Intercellular adhesion molecule 1 OS=Homo sapiens OX=9606 GN=ICAM1 PE=1 SV=2	ICAM1_HUMAN	15.6	15.3	15.5	15.2	15.1	15.2	15.3	15.2	15.2	15.4	15.4	15.3
		447	NADP-dependent malic enzyme OS=Homo sapiens OX=9606 GN=ME1 PE=1 SV=1	MAOX_HUMAN	15.4	15.2	15.4	14.9	14.9	15.1	15.1	15.1	15.1	15.1	15.2	15.2
		448	60S ribosomal protein L11 OS=Homo sapiens OX=9606 GN=RPL11 PE=1 SV=2	RL11_HUMAN	15.5	15.2	15.5	15	14.8	15.1	15.2	15.2	15.2	15.2	15.2	15.2
		449	60S ribosomal protein L14 OS=Homo sapiens OX=9606 GN=RPL14 PE=1 SV=4	RL14_HUMAN	16	15.8	16.1	15.5	15.3	15.6	15.7	15.8	15.8	15.7	15.7	15.7
		450	Signal recognition particle subunit SRP72 OS=Homo sapiens OX=9606 GN=SRP72 PE=1 SV=3	SRP72_HUMAN	15.5	15.4	15.6	15	14.8	15.1	15.2	15.3	15.3	15.2	15.2	15.2
		451	Thioredoxin domain-containing protein 5 OS=Homo sapiens OX=9606 GN=TXNDC5 PE=1 SV=2	TXND5_HUMAN	16.2	16	16.2	15.6	15.6	15.7	15.9	15.9	15.9	15.8	16	15.8
		452	Apoptotic chromatin condensation inducer in the nucleus OS=Homo sapiens OX=9606 GN=ACIN1 PE=1 SV=2	ACINU_HUMAN	16.2	16	16.3	15.8	15.6	15.8	15.9	15.9	15.9	16	16	15.9
		453	Aminoacylase-1 OS=Homo sapiens OX=9606 GN=ACY1 PE=1 SV=1	ACY1_HUMAN	16.1	15.9	16.1	15.5	15.4	15.7	15.8	15.8	15.8	15.7	15.7	15.8
		454	AP-1 complex subunit mu-1 OS=Homo sapiens OX=9606 GN=AP1M1 PE=1 SV=3	AP1M1_HUMAN	15.8	15.5	15.8	15.2	15.2	15.4	15.5	15.5	15.5	15.5	15.5	15.6
		455	GMP synthase [glutamine-hydrolyzing] OS=Homo sapiens OX=9606 GN=GMPS PE=1 SV=1	GUAA_HUMAN	15.8	15.6	15.8	15.2	15	15.2	15.5	15.5	15.5	15.4	15.4	15.3
		456	Isocitrate dehydrogenase [NADP], mitochondrial OS=Homo sapiens OX=9606 GN=IDH2 PE=1 SV=2	IDHP_HUMAN	16.2	16	16.2	15.6	15.5	15.7	15.9	15.9	15.9	15.9	15.9	15.8
		457	NADPH--cytochrome P450 reductase OS=Homo sapiens OX=9606 GN=POR PE=1 SV=2	NCPR_HUMAN	15.7	15.4	15.7	15.2	15	15.3	15.4	15.4	15.4	15.4	15.4	15.4
		458	Nuclear pore complex protein Nup98-Nup96 OS=Homo sapiens OX=9606 GN=NUP98 PE=1 SV=4	NUP98_HUMAN	15.7	15.5	15.7	15.2	15	15.3	15.4	15.4	15.4	15.4	15.4	15.4
		459	Cytochrome b-c1 complex subunit 2, mitochondrial OS=Homo sapiens OX=9606 GN=UQCRC2 PE=1 SV=3	QCR2_HUMAN	15.6	15.4	15.6	15.1	14.9	15.2	15.3	15.3	15.3	15.3	15.2	15.3
		460	40S ribosomal protein S19 OS=Homo sapiens OX=9606 GN=RPS19 PE=1 SV=2	RS19_HUMAN	16.9	16.6	16.9	16.3	16.2	16.5	16.6	16.6	16.6	16.6	16.6	16.5
		461	40S ribosomal protein S9 OS=Homo sapiens OX=9606 GN=RPS9 PE=1 SV=3	RS9_HUMAN	17.5	17.3	17.6	17	16.8	17.1	17.2	17.2	17.2	17.2	17.2	17.2
		462	Septin-7 OS=Homo sapiens OX=9606 GN=SEPT7 PE=1 SV=2	SEPT7_HUMAN	15.7	15.5	15.7	15.2	15.1	15.3	15.4	15.4	15.4	15.4	15.5	15.4
		463	Shootin-1 OS=Homo sapiens OX=9606 GN=SHTN1 PE=1 SV=4	SHOT1_HUMAN	16	15.8	16	15.5	15.3	15.6	15.7	15.7	15.7	15.7	15.7	15.7
		464	THO complex subunit 2 OS=Homo sapiens OX=9606 GN=THOC2 PE=1 SV=2	THOC2_HUMAN	15.9	15.7	15.9	15.4	15.2	15.6	15.6	15.6	15.6	15.7	15.6	15.7
		465	Small subunit processome component 20 homolog OS=Homo sapiens OX=9606 GN=UTP20 PE=1 SV=3	UTP20_HUMAN	15.7	15.5	15.7	15.2	15	15.4	15.4	15.4	15.4	15.4	15.4	15.5
		466	Utrophin OS=Homo sapiens OX=9606 GN=UTRN PE=1 SV=2	UTRO_HUMAN	15.9	15.6	15.9	15.4	15.3	15.5	15.6	15.5	15.6	15.6	15.6	15.6
		467	Exportin-7 OS=Homo sapiens OX=9606 GN=XPO7 PE=1 SV=3	XPO7_HUMAN	15.9	15.6	15.9	15.4	15.2	15.5	15.6	15.5	15.6	15.6	15.6	15.6
		468	Caldesmon OS=Homo sapiens OX=9606 GN=CALD1 PE=1 SV=3	CALD1_HUMAN	15.9	15.7	15.9	15.4	15.2	15.4	15.6	15.6	15.6	15.6	15.6	15.5
		469	Calumenin OS=Homo sapiens OX=9606 GN=CALU PE=1 SV=2	CALU_HUMAN	16.5	16.3	16.5	16.1	16	16.1	16.2	16.2	16.2	16.3	16.3	16.2
		470	Drebrin OS=Homo sapiens OX=9606 GN=DBN1 PE=1 SV=4	DREB_HUMAN	16.1	15.9	16.1	15.6	15.5	15.7	15.8	15.9	15.8	15.8	15.8	15.8
		471	Protein flightless-1 homolog OS=Homo sapiens OX=9606 GN=FLII PE=1 SV=2	FLII_HUMAN	15.7	15.5	15.7	15.1	14.9	15.2	15.4	15.4	15.4	15.4	15.3	15.3
		472	NADH-ubiquinone oxidoreductase 75 kDa subunit, mitochondrial OS=Homo sapiens OX=9606 GN=NDUFS1 PE=1 SV=3	NDUS1_HUMAN	16	15.7	16	15.4	15.2	15.5	15.7	15.6	15.7	15.6	15.5	15.5
		473	PDZ and LIM domain protein 1 OS=Homo sapiens OX=9606 GN=PDLIM1 PE=1 SV=4	PDLI1_HUMAN	16.3	16.1	16.3	15.9	15.7	16	16.1	16	16	16.1	16.1	16.1
		474	Pre-mRNA-processing factor 19 OS=Homo sapiens OX=9606 GN=PRPF19 PE=1 SV=1	PRP19_HUMAN	16.1	15.9	16.2	15.3	15.1	15.4	15.8	15.8	15.9	15.5	15.5	15.5
		475	26S proteasome regulatory subunit 4 OS=Homo sapiens OX=9606 GN=PSMC1 PE=1 SV=1	PRS4_HUMAN	16.5	16.2	16.5	15.9	15.7	15.9	16.2	16.2	16.1	16.1	16	16
		476	26S proteasome regulatory subunit 6B OS=Homo sapiens OX=9606 GN=PSMC4 PE=1 SV=2	PRS6B_HUMAN	16.3	16.1	16.3	15.7	15.5	15.7	16	16	16	15.9	15.8	15.8
		477	Cytochrome b-c1 complex subunit 1, mitochondrial OS=Homo sapiens OX=9606 GN=UQCRC1 PE=1 SV=3	QCR1_HUMAN	15.6	15.4	15.6	15.1	14.9	15.2	15.3	15.3	15.3	15.3	15.3	15.3
		478	Ras-related protein Rab-7a OS=Homo sapiens OX=9606 GN=RAB7A PE=1 SV=1	RAB7A_HUMAN	16.2	16	16.3	15.9	15.7	16	16	16	16	16.1	16	16.1
		479	Radixin OS=Homo sapiens OX=9606 GN=RDX PE=1 SV=1	RADI_HUMAN	16.2	16	16.2	15.7	15.6	15.8	15.9	15.9	15.9	15.9	16	15.9
		480	Ran GTPase-activating protein 1 OS=Homo sapiens OX=9606 GN=RANGAP1 PE=1 SV=1	RAGP1_HUMAN	16	15.9	16.1	15.4	15.2	15.5	15.8	15.8	15.8	15.6	15.6	15.6
		481	Replication protein A 70 kDa DNA-binding subunit OS=Homo sapiens OX=9606 GN=RPA1 PE=1 SV=2	RFA1_HUMAN	16.1	15.8	16.1	15.5	15.3	15.6	15.8	15.8	15.8	15.7	15.7	15.7
		482	Septin-9 OS=Homo sapiens OX=9606 GN=SEPT9 PE=1 SV=2	SEPT9_HUMAN	16.3	16.1	16.4	15.8	15.7	15.9	16.1	16	16.1	16	16	16
		483	Tubulin beta chain OS=Homo sapiens OX=9606 GN=TUBB PE=1 SV=2	TBB5_HUMAN	16.5	16.3	16.6	16	15.8	16.1	16.2	16.2	16.3	16.3	16.1	16.2
		484	Prostaglandin E synthase 3 OS=Homo sapiens OX=9606 GN=PTGES3 PE=1 SV=1	TEBP_HUMAN	16.7	16.5	16.8	16.2	16.1	16.2	16.5	16.5	16.5	16.4	16.4	16.3
		485	Splicing factor U2AF 65 kDa subunit OS=Homo sapiens OX=9606 GN=U2AF2 PE=1 SV=4	U2AF2_HUMAN	16.4	16.2	16.4	15.9	15.7	16	16.1	16.1	16.1	16.1	16.1	16.1
		486	Probable ubiquitin carboxyl-terminal hydrolase FAF-X OS=Homo sapiens OX=9606 GN=USP9X PE=1 SV=3	USP9X_HUMAN	15.8	15.6	15.8	15.3	15.1	15.4	15.5	15.5	15.5	15.5	15.5	15.5
		487	Alcohol dehydrogenase class-3 OS=Homo sapiens OX=9606 GN=ADH5 PE=1 SV=4	ADHX_HUMAN	15.9	15.7	15.9	15.4	15.2	15.5	15.6	15.6	15.6	15.6	15.6	15.6
		488	Cell cycle and apoptosis regulator protein 2 OS=Homo sapiens OX=9606 GN=CCAR2 PE=1 SV=2	CCAR2_HUMAN	16.4	16.2	16.4	15.9	15.7	16	16.1	16.1	16.1	16.1	16.1	16.1
		489	Citrate synthase, mitochondrial OS=Homo sapiens OX=9606 GN=CS PE=1 SV=2	CISY_HUMAN	16.4	16.1	16.4	15.9	15.8	16	16.1	16.1	16.1	16.1	16.1	16.1
		490	Cytoplasmic FMR1-interacting protein 1 OS=Homo sapiens OX=9606 GN=CYFIP1 PE=1 SV=1	CYFP1_HUMAN	15.7	15.5	15.8	15.2	15.1	15.4	15.4	15.5	15.5	15.4	15.4	15.4
		491	La-related protein 1 OS=Homo sapiens OX=9606 GN=LARP1 PE=1 SV=2	LARP1_HUMAN	16	15.7	16	15.5	15.4	15.6	15.7	15.7	15.7	15.7	15.7	15.7
		492	Unconventional myosin-VI OS=Homo sapiens OX=9606 GN=MYO6 PE=1 SV=4	MYO6_HUMAN	16	15.7	16.1	15.4	15.3	15.6	15.8	15.7	15.7	15.7	15.6	15.7
		493	Nucleolar protein 58 OS=Homo sapiens OX=9606 GN=NOP58 PE=1 SV=1	NOP58_HUMAN	16	15.8	16	15.6	15.4	15.6	15.7	15.7	15.7	15.8	15.7	15.7
		494	Pyridoxal-dependent decarboxylase domain-containing protein 1 OS=Homo sapiens OX=9606 GN=PDXDC1 PE=1 SV=2	PDXD1_HUMAN	15.9	15.7	16	15.4	15.3	15.6	15.7	15.7	15.7	15.7	15.7	15.7
		495	Rab3 GTPase-activating protein non-catalytic subunit OS=Homo sapiens OX=9606 GN=RAB3GAP2 PE=1 SV=1	RBGPR_HUMAN	15.6	15.4	15.6	15.1	15	15.3	15.3	15.3	15.3	15.4	15.3	15.3
		496	Retinol-binding protein 4 OS=Homo sapiens OX=9606 GN=RBP4 PE=1 SV=3	RET4_HUMAN	15.3	15.1	15.4	14.6	14.5	14.8	15	15.1	15.1	14.8	14.9	14.9
		497	40S ribosomal protein S15a OS=Homo sapiens OX=9606 GN=RPS15A PE=1 SV=2	RS15A_HUMAN	16.8	16.5	16.8	16.2	16	16.3	16.5	16.4	16.5	16.4	16.4	16.4
		498	40S ribosomal protein S7 OS=Homo sapiens OX=9606 GN=RPS7 PE=1 SV=1	RS7_HUMAN	16.3	16.1	16.3	15.8	15.5	15.9	16	16	16	16	15.9	15.9
		499	Reticulon-4 OS=Homo sapiens OX=9606 GN=RTN4 PE=1 SV=2	RTN4_HUMAN	15.2	15	15.2	14.7	14.5	14.8	14.9	14.9	14.9	14.9	14.9	14.9
		500	RuvB-like 1 OS=Homo sapiens OX=9606 GN=RUVBL1 PE=1 SV=1	RUVB1_HUMAN	16.7	16.5	16.7	16.2	16	16.3	16.4	16.4	16.3	16.4	16.4	16.4
		501	Transportin-1 OS=Homo sapiens OX=9606 GN=TNPO1 PE=1 SV=2	TNPO1_HUMAN	15.7	15.5	15.7	15.2	15.1	15.3	15.4	15.4	15.4	15.4	15.4	15.4
		502	ATP-binding cassette sub-family E member 1 OS=Homo sapiens OX=9606 GN=ABCE1 PE=1 SV=1	ABCE1_HUMAN	16.6	16.4	16.7	16.1	16	16.3	16.3	16.3	16.4	16.4	16.3	16.4
		503	AP-1 complex subunit beta-1 OS=Homo sapiens OX=9606 GN=AP1B1 PE=1 SV=2	AP1B1_HUMAN	16.5	16.2	16.5	16	15.8	16.1	16.2	16.2	16.2	16.2	16.2	16.2
		504	ATP synthase subunit gamma, mitochondrial OS=Homo sapiens OX=9606 GN=ATP5F1C PE=1 SV=1	ATPG_HUMAN	15.8	15.6	15.9	15.4	15.2	15.5	15.5	15.5	15.5	15.6	15.6	15.6
		505	Calpain-1 catalytic subunit OS=Homo sapiens OX=9606 GN=CAPN1 PE=1 SV=1	CAN1_HUMAN	15.8	15.6	15.9	15.3	15.2	15.4	15.5	15.5	15.5	15.5	15.5	15.5
		506	Eukaryotic translation initiation factor 3 subunit F OS=Homo sapiens OX=9606 GN=EIF3F PE=1 SV=1	EIF3F_HUMAN	15.8	15.6	15.8	15.2	15	15.4	15.5	15.5	15.5	15.4	15.4	15.5
		507	Glycine dehydrogenase (decarboxylating), mitochondrial OS=Homo sapiens OX=9606 GN=GLDC PE=1 SV=2	GCSP_HUMAN	15.7	15.5	15.7	15.3	15.2	15.5	15.5	15.4	15.4	15.6	15.5	15.6
		508	Procollagen galactosyltransferase 1 OS=Homo sapiens OX=9606 GN=COLGALT1 PE=1 SV=1	GT251_HUMAN	16.5	16.2	16.5	15.8	15.8	16	16.2	16.1	16.1	16	16.1	16
		509	Heterogeneous nuclear ribonucleoprotein U-like protein 2 OS=Homo sapiens OX=9606 GN=HNRNPUL2 PE=1 SV=1	HNRL2_HUMAN	15.7	15.4	15.7	15.2	15	15.3	15.4	15.4	15.4	15.4	15.4	15.4
		510	Prolow-density lipoprotein receptor-related protein 1 OS=Homo sapiens OX=9606 GN=LRP1 PE=1 SV=2	LRP1_HUMAN	15.8	15.5	15.8	15.2	15.1	15.3	15.5	15.5	15.5	15.4	15.4	15.4
		511	RNA cytidine acetyltransferase OS=Homo sapiens OX=9606 GN=NAT10 PE=1 SV=2	NAT10_HUMAN	15.8	15.6	15.8	15.4	15.2	15.5	15.5	15.5	15.5	15.6	15.6	15.6
		512	Protein kinase C and casein kinase substrate in neurons protein 2 OS=Homo sapiens OX=9606 GN=PACSIN2 PE=1 SV=2	PACN2_HUMAN	15.9	15.7	15.9	15.5	15.4	15.6	15.6	15.6	15.6	15.7	15.7	15.7
		513	Proteasome subunit alpha type-3 OS=Homo sapiens OX=9606 GN=PSMA3 PE=1 SV=2	PSA3_HUMAN	16.8	16.5	16.8	16.3	16.1	16.4	16.5	16.5	16.5	16.5	16.5	16.5
		514	Parathymosin OS=Homo sapiens OX=9606 GN=PTMS PE=1 SV=2	PTMS_HUMAN	16.2	16	16.2	15.7	15.5	15.8	15.9	16	15.9	15.9	15.8	15.9
		515	Protein transport protein Sec23A OS=Homo sapiens OX=9606 GN=SEC23A PE=1 SV=2	SC23A_HUMAN	15.8	15.5	15.8	15.2	15.1	15.4	15.5	15.4	15.5	15.4	15.4	15.5
		516	Histone H2A type 1-C OS=Homo sapiens OX=9606 GN=HIST1H2AC PE=1 SV=3	H2A1C_HUMAN (+4)	14.8	14.6	14.8	14.5	14.1	14.5	14.5	14.5	14.5	14.7	14.5	14.6
		517	Basic leucine zipper and W2 domain-containing protein 2 OS=Homo sapiens OX=9606 GN=BZW2 PE=1 SV=1	BZW2_HUMAN	16.2	16	16.3	15.7	15.5	15.8	15.9	15.9	15.9	15.9	15.8	15.9
		518	Probable ATP-dependent RNA helicase DDX27 OS=Homo sapiens OX=9606 GN=DDX27 PE=1 SV=2	DDX27_HUMAN	16	15.7	15.9	15.6	15.4	15.6	15.7	15.6	15.6	15.8	15.7	15.7
		519	Putative ATP-dependent RNA helicase DHX30 OS=Homo sapiens OX=9606 GN=DHX30 PE=1 SV=1	DHX30_HUMAN	15.8	15.6	15.9	15.4	15.2	15.5	15.5	15.5	15.6	15.6	15.6	15.6
		520	Histone H2B type 1-M OS=Homo sapiens OX=9606 GN=HIST1H2BM PE=1 SV=3	H2B1M_HUMAN	16.9	16.7	16.9	16.5	16.2	16.5	16.6	16.6	16.6	16.7	16.6	16.6
		521	Interleukin enhancer-binding factor 2 OS=Homo sapiens OX=9606 GN=ILF2 PE=1 SV=2	ILF2_HUMAN	16.3	16.1	16.4	15.8	15.6	15.9	16	16	16	16	16	16
		522	Importin-4 OS=Homo sapiens OX=9606 GN=IPO4 PE=1 SV=2	IPO4_HUMAN	15.7	15.4	15.7	15.2	15	15.3	15.4	15.4	15.3	15.4	15.3	15.4
		523	Unconventional myosin-Ib OS=Homo sapiens OX=9606 GN=MYO1B PE=1 SV=3	MYO1B_HUMAN	16	15.8	16	15.6	15.4	15.7	15.7	15.7	15.7	15.8	15.8	15.8
		524	26S proteasome non-ATPase regulatory subunit 6 OS=Homo sapiens OX=9606 GN=PSMD6 PE=1 SV=1	PSMD6_HUMAN	15.1	14.9	15.2	14.5	14.5	14.7	14.8	14.8	14.9	14.8	14.9	14.8
		525	60S ribosomal protein L10 OS=Homo sapiens OX=9606 GN=RPL10 PE=1 SV=4	RL10_HUMAN	16.1	15.8	16.1	15.6	15.4	15.7	15.8	15.8	15.8	15.8	15.8	15.8
		526	60S ribosomal protein L12 OS=Homo sapiens OX=9606 GN=RPL12 PE=1 SV=1	RL12_HUMAN	16.2	16	16.2	15.7	15.5	15.8	15.9	15.9	15.9	16	15.8	15.9
		527	60S ribosomal protein L18a OS=Homo sapiens OX=9606 GN=RPL18A PE=1 SV=2	RL18A_HUMAN	16.8	16.5	16.8	16.3	16	16.4	16.5	16.5	16.4	16.5	16.4	16.5
		528	Heterogeneous nuclear ribonucleoprotein A/B OS=Homo sapiens OX=9606 GN=HNRNPAB PE=1 SV=2	ROAA_HUMAN	16.5	16.3	16.6	16.1	16.1	16.2	16.2	16.3	16.3	16.3	16.4	16.3
		529	Transcription elongation factor SPT6 OS=Homo sapiens OX=9606 GN=SUPT6H PE=1 SV=2	SPT6H_HUMAN	15.8	15.5	15.8	15.1	15	15.3	15.5	15.5	15.5	15.4	15.4	15.4
		530	Short/branched chain specific acyl-CoA dehydrogenase, mitochondrial OS=Homo sapiens OX=9606 GN=ACADSB PE=1 SV=1	ACDSB_HUMAN	15.7	15.5	15.7	15.3	15.1	15.4	15.4	15.4	15.4	15.5	15.4	15.5
		531	Long-chain-fatty-acid--CoA ligase 3 OS=Homo sapiens OX=9606 GN=ACSL3 PE=1 SV=3	ACSL3_HUMAN	16.1	15.8	16.1	15.6	15.5	15.7	15.8	15.8	15.8	15.8	15.9	15.8
		532	Dynactin subunit 1 OS=Homo sapiens OX=9606 GN=DCTN1 PE=1 SV=3	DCTN1_HUMAN	15.9	15.6	15.9	15.4	15.2	15.5	15.6	15.5	15.6	15.6	15.6	15.6
		533	Probable ATP-dependent RNA helicase DDX23 OS=Homo sapiens OX=9606 GN=DDX23 PE=1 SV=3	DDX23_HUMAN	16.5	16.2	16.5	15.9	15.8	16.1	16.2	16.1	16.2	16.2	16.2	16.2
		534	Eukaryotic translation initiation factor 3 subunit E OS=Homo sapiens OX=9606 GN=EIF3E PE=1 SV=1	EIF3E_HUMAN	16.4	16.2	16.5	15.8	15.7	16	16.1	16.1	16.1	16	16.1	16.1
		535	Eukaryotic translation initiation factor 3 subunit M OS=Homo sapiens OX=9606 GN=EIF3M PE=1 SV=1	EIF3M_HUMAN	15.8	15.5	15.8	15.2	15.2	15.4	15.5	15.4	15.5	15.4	15.5	15.4
		536	Eukaryotic peptide chain release factor GTP-binding subunit ERF3A OS=Homo sapiens OX=9606 GN=GSPT1 PE=1 SV=1	ERF3A_HUMAN	16.3	16.1	16.3	15.8	15.6	15.8	16	16	16	16	16	16
		537	Squalene synthase OS=Homo sapiens OX=9606 GN=FDFT1 PE=1 SV=1	FDFT_HUMAN	15.9	15.7	15.9	15.3	15.2	15.5	15.6	15.6	15.6	15.5	15.5	15.6
		538	Filamin-A OS=Homo sapiens OX=9606 GN=FLNA PE=1 SV=4	FLNA_HUMAN	15.8	15.5	15.8	15.3	15.1	15.4	15.5	15.5	15.5	15.5	15.5	15.5
		539	Glyoxalase domain-containing protein 4 OS=Homo sapiens OX=9606 GN=GLOD4 PE=1 SV=1	GLOD4_HUMAN	15.7	15.5	15.7	15.2	15.1	15.3	15.4	15.4	15.4	15.4	15.5	15.4
		540	Endoribonuclease LACTB2 OS=Homo sapiens OX=9606 GN=LACTB2 PE=1 SV=2	LACB2_HUMAN	15.7	15.5	15.8	15.2	15.1	15.4	15.5	15.4	15.4	15.5	15.4	15.5
		541	Phosphoenolpyruvate carboxykinase [GTP], mitochondrial OS=Homo sapiens OX=9606 GN=PCK2 PE=1 SV=4	PCKGM_HUMAN	15.8	15.5	15.8	15.4	15.3	15.6	15.5	15.5	15.5	15.7	15.7	15.7
		542	Poly(U)-binding-splicing factor PUF60 OS=Homo sapiens OX=9606 GN=PUF60 PE=1 SV=1	PUF60_HUMAN	16.2	16	16.2	15.7	15.5	15.8	15.9	15.9	15.9	15.9	15.9	15.9
		543	Ras-related protein Rab-2A OS=Homo sapiens OX=9606 GN=RAB2A PE=1 SV=1	RAB2A_HUMAN	15.7	15.5	15.7	15.2	15.1	15.3	15.4	15.4	15.4	15.4	15.4	15.4
		544	40S ribosomal protein S24 OS=Homo sapiens OX=9606 GN=RPS24 PE=1 SV=1	RS24_HUMAN	16.2	15.9	16.3	15.7	15.5	15.9	15.9	15.9	16	15.9	15.9	16
		545	DNA topoisomerase 2-beta OS=Homo sapiens OX=9606 GN=TOP2B PE=1 SV=3	TOP2B_HUMAN	15.7	15.5	15.8	15.2	15.1	15.4	15.4	15.4	15.4	15.5	15.4	15.5
		546	Aminopeptidase B OS=Homo sapiens OX=9606 GN=RNPEP PE=1 SV=2	AMPB_HUMAN	15.8	15.5	15.8	15.2	15.1	15.4	15.5	15.5	15.5	15.4	15.5	15.4
		547	Atlastin-3 OS=Homo sapiens OX=9606 GN=ATL3 PE=1 SV=1	ATLA3_HUMAN	15.4	15.2	15.5	14.9	14.9	15.1	15.1	15.1	15.2	15.2	15.2	15.2
		548	Basic leucine zipper and W2 domain-containing protein 1 OS=Homo sapiens OX=9606 GN=BZW1 PE=1 SV=1	BZW1_HUMAN	16.8	16.6	16.8	16.2	16	16.3	16.5	16.5	16.5	16.4	16.4	16.4
		549	Carbonic anhydrase 2 OS=Homo sapiens OX=9606 GN=CA2 PE=1 SV=2	CAH2_HUMAN	16.3	16	16.3	15.8	15.7	15.9	16	16	16	16.1	16	16
		550	Dynactin subunit 2 OS=Homo sapiens OX=9606 GN=DCTN2 PE=1 SV=4	DCTN2_HUMAN	16	15.8	16	15.4	15.3	15.6	15.7	15.7	15.7	15.6	15.7	15.7
		551	Flap endonuclease 1 OS=Homo sapiens OX=9606 GN=FEN1 PE=1 SV=1	FEN1_HUMAN	16.3	16.1	16.3	15.7	15.6	15.8	16	16	16	15.9	15.9	15.9
		552	Nascent polypeptide-associated complex subunit alpha, muscle-specific form OS=Homo sapiens OX=9606 GN=NACA PE=1 SV=1	NACAM_HUMAN (+1)	15.6	15.4	15.6	15	14.9	15.2	15.3	15.3	15.3	15.2	15.2	15.3
		553	Obg-like ATPase 1 OS=Homo sapiens OX=9606 GN=OLA1 PE=1 SV=2	OLA1_HUMAN	16.7	16.4	16.7	16.1	15.9	16.2	16.4	16.4	16.4	16.3	16.3	16.3
		554	60S ribosomal protein L30 OS=Homo sapiens OX=9606 GN=RPL30 PE=1 SV=2	RL30_HUMAN	16.8	16.6	16.8	16.3	16.1	16.4	16.5	16.5	16.5	16.5	16.5	16.5
		555	Sequestosome-1 OS=Homo sapiens OX=9606 GN=SQSTM1 PE=1 SV=1	SQSTM_HUMAN	15.3	15.1	15.3	15	14.8	15.3	15	15.1	15	15.3	15.2	15.4
		556	Symplekin OS=Homo sapiens OX=9606 GN=SYMPK PE=1 SV=2	SYMPK_HUMAN	15.7	15.5	15.7	15.2	15	15.3	15.4	15.4	15.4	15.4	15.4	15.4
		557	Mitochondrial import receptor subunit TOM40 homolog OS=Homo sapiens OX=9606 GN=TOMM40 PE=1 SV=1	TOM40_HUMAN	15.5	15.3	15.5	15	14.9	15.2	15.2	15.2	15.2	15.3	15.3	15.3
		558	Thyroid hormone receptor-associated protein 3 OS=Homo sapiens OX=9606 GN=THRAP3 PE=1 SV=2	TR150_HUMAN	16.3	16	16.3	15.9	15.7	15.9	16	16	16	16.1	16.1	16
		559	14-3-3 protein eta OS=Homo sapiens OX=9606 GN=YWHAH PE=1 SV=4	1433F_HUMAN	16.2	16	16.2	15.6	15.5	15.8	15.9	15.9	15.8	15.9	15.8	15.9
		560	ATP-binding cassette sub-family F member 1 OS=Homo sapiens OX=9606 GN=ABCF1 PE=1 SV=2	ABCF1_HUMAN	15.9	15.7	15.9	15.4	15.2	15.5	15.6	15.6	15.6	15.7	15.6	15.6
		561	Peroxisomal acyl-coenzyme A oxidase 1 OS=Homo sapiens OX=9606 GN=ACOX1 PE=1 SV=3	ACOX1_HUMAN	16	15.9	16.1	15.6	15.5	15.7	15.8	15.8	15.8	15.8	15.8	15.8
		562	Monofunctional C1-tetrahydrofolate synthase, mitochondrial OS=Homo sapiens OX=9606 GN=MTHFD1L PE=1 SV=1	C1TM_HUMAN	15.6	15.5	15.7	15.2	15.1	15.4	15.4	15.4	15.3	15.5	15.5	15.5
		563	Condensin complex subunit 1 OS=Homo sapiens OX=9606 GN=NCAPD2 PE=1 SV=3	CND1_HUMAN	15.8	15.7	15.9	15.2	15.2	15.4	15.6	15.6	15.6	15.4	15.5	15.5
		564	Calcyclin-binding protein OS=Homo sapiens OX=9606 GN=CACYBP PE=1 SV=2	CYBP_HUMAN	16.7	16.5	16.8	16.1	16	16.3	16.4	16.4	16.4	16.4	16.3	16.4
		565	Dihydrolipoyl dehydrogenase, mitochondrial OS=Homo sapiens OX=9606 GN=DLD PE=1 SV=2	DLDH_HUMAN	16.1	15.9	16.1	15.7	15.5	15.8	15.8	15.8	15.8	15.9	15.9	15.9
		566	DnaJ homolog subfamily A member 2 OS=Homo sapiens OX=9606 GN=DNAJA2 PE=1 SV=1	DNJA2_HUMAN	15.6	15.4	15.6	15.1	15	15.2	15.3	15.4	15.3	15.3	15.3	15.3
		567	Dipeptidyl peptidase 4 OS=Homo sapiens OX=9606 GN=DPP4 PE=1 SV=2	DPP4_HUMAN	16.2	16	16.3	15.9	15.7	15.9	16	15.9	15.9	16.1	16.1	16
		568	Eukaryotic translation initiation factor 3 subunit H OS=Homo sapiens OX=9606 GN=EIF3H PE=1 SV=1	EIF3H_HUMAN	16.2	16	16.2	15.7	15.5	15.8	15.9	15.9	15.9	15.9	15.8	15.9
		569	Integrin beta-1 OS=Homo sapiens OX=9606 GN=ITGB1 PE=1 SV=2	ITB1_HUMAN	16.8	16.5	16.8	16.1	15.9	16.2	16.5	16.5	16.5	16.4	16.3	16.3
		570	Non-specific lipid-transfer protein OS=Homo sapiens OX=9606 GN=SCP2 PE=1 SV=2	NLTP_HUMAN	16.8	16.6	16.8	16.4	16.2	16.5	16.5	16.5	16.5	16.6	16.6	16.6
		571	Proteasome subunit alpha type-5 OS=Homo sapiens OX=9606 GN=PSMA5 PE=1 SV=3	PSA5_HUMAN	16.1	15.9	16.2	15.6	15.4	15.8	15.8	15.8	15.8	15.9	15.8	15.9
		572	Proteasome subunit alpha type-7 OS=Homo sapiens OX=9606 GN=PSMA7 PE=1 SV=1	PSA7_HUMAN	16.3	16	16.3	15.8	15.6	15.9	16	16	16	16	15.9	16
		573	Ras-related protein Rab-5C OS=Homo sapiens OX=9606 GN=RAB5C PE=1 SV=2	RAB5C_HUMAN	15.3	15.2	15.4	14.9	14.7	15	15	15.1	15.1	15.1	15	15.1
		574	Ribonuclease inhibitor OS=Homo sapiens OX=9606 GN=RNH1 PE=1 SV=2	RINI_HUMAN	16.2	16	16.2	15.7	15.5	15.9	15.9	16	15.9	15.9	15.9	16
		575	Exosome complex exonuclease RRP44 OS=Homo sapiens OX=9606 GN=DIS3 PE=1 SV=2	RRP44_HUMAN	15.8	15.5	15.8	15.3	15.1	15.4	15.5	15.4	15.4	15.5	15.5	15.5
		576	Protein-glutamine gamma-glutamyltransferase 2 OS=Homo sapiens OX=9606 GN=TGM2 PE=1 SV=2	TGM2_HUMAN	15.4	15.1	15.3	14.8	14.6	14.8	15	15	15	15	15	14.9
		577	3-ketoacyl-CoA thiolase, mitochondrial OS=Homo sapiens OX=9606 GN=ACAA2 PE=1 SV=2	THIM_HUMAN	15.7	15.4	15.7	15.2	15	15.3	15.4	15.3	15.3	15.4	15.4	15.4
		578	V-type proton ATPase subunit C 1 OS=Homo sapiens OX=9606 GN=ATP6V1C1 PE=1 SV=4	VATC1_HUMAN	16.4	16.1	16.4	15.8	15.7	16	16.1	16	16.1	16	16.1	16.1
		579	Actin-related protein 3 OS=Homo sapiens OX=9606 GN=ACTR3 PE=1 SV=3	ARP3_HUMAN	15.7	15.4	15.7	15.1	15	15.3	15.4	15.4	15.4	15.4	15.4	15.4
		580	Dynamin-2 OS=Homo sapiens OX=9606 GN=DNM2 PE=1 SV=2	DYN2_HUMAN	16	15.8	16.1	15.6	15.4	15.7	15.7	15.7	15.7	15.8	15.8	15.8
		581	Eukaryotic translation initiation factor 3 subunit L OS=Homo sapiens OX=9606 GN=EIF3L PE=1 SV=1	EIF3L_HUMAN	16.6	16.4	16.7	16.1	15.9	16.2	16.3	16.3	16.4	16.3	16.3	16.3
		582	Myosin regulatory light chain 12A OS=Homo sapiens OX=9606 GN=MYL12A PE=1 SV=2	ML12A_HUMAN (+1)	15.5	15.3	15.5	15.1	14.9	15.2	15.2	15.2	15.2	15.3	15.2	15.3
		583	Nck-associated protein 1 OS=Homo sapiens OX=9606 GN=NCKAP1 PE=1 SV=1	NCKP1_HUMAN	15.5	15.3	15.5	15	14.9	15.1	15.2	15.3	15.2	15.2	15.3	15.2
		584	Serine/threonine-protein kinase PAK 2 OS=Homo sapiens OX=9606 GN=PAK2 PE=1 SV=3	PAK2_HUMAN	16.3	16.1	16.3	15.7	15.5	15.9	16	16	16	15.9	15.9	16
		585	Perilipin-3 OS=Homo sapiens OX=9606 GN=PLIN3 PE=1 SV=3	PLIN3_HUMAN	15.7	15.4	15.7	15.1	14.9	15.2	15.4	15.3	15.3	15.4	15.3	15.3
		586	Proteasome subunit alpha type-4 OS=Homo sapiens OX=9606 GN=PSMA4 PE=1 SV=1	PSA4_HUMAN	16.4	16.2	16.5	15.9	15.7	16	16.1	16.1	16.1	16.1	16.1	16.1
		587	60S ribosomal protein L24 OS=Homo sapiens OX=9606 GN=RPL24 PE=1 SV=1	RL24_HUMAN	17.5	17.2	17.5	17	16.8	17.1	17.2	17.2	17.2	17.2	17.2	17.2
		588	60S ribosomal protein L28 OS=Homo sapiens OX=9606 GN=RPL28 PE=1 SV=3	RL28_HUMAN	17.3	17	17.4	16.8	16.7	16.9	17	17	17.1	17	17	17
		589	RRP12-like protein OS=Homo sapiens OX=9606 GN=RRP12 PE=1 SV=2	RRP12_HUMAN	16	15.7	16	15.5	15.5	15.6	15.7	15.6	15.7	15.8	15.8	15.7
		590	Prothrombin OS=Homo sapiens OX=9606 GN=F2 PE=1 SV=2	THRB_HUMAN	16.1	15.9	16.1	15.5	15.4	15.7	15.8	15.8	15.8	15.8	15.7	15.8
		591	Exportin-T OS=Homo sapiens OX=9606 GN=XPOT PE=1 SV=2	XPOT_HUMAN	16	15.8	16	15.6	15.4	15.7	15.7	15.7	15.7	15.8	15.8	15.8
		592	14-3-3 protein gamma OS=Homo sapiens OX=9606 GN=YWHAG PE=1 SV=2	1433G_HUMAN	16.3	16.1	16.4	15.9	15.8	16	16	16.1	16	16.1	16.2	16.1
		593	Cytoplasmic aconitate hydratase OS=Homo sapiens OX=9606 GN=ACO1 PE=1 SV=3	ACOC_HUMAN	15.4	15.1	15.4	14.9	14.7	15	15.1	15.1	15.1	15.1	15.1	15.1
		594	4-trimethylaminobutyraldehyde dehydrogenase OS=Homo sapiens OX=9606 GN=ALDH9A1 PE=1 SV=3	AL9A1_HUMAN	16.2	16	16.2	15.7	15.6	15.9	15.9	15.9	15.9	15.9	16	16
		595	Argininosuccinate lyase OS=Homo sapiens OX=9606 GN=ASL PE=1 SV=4	ARLY_HUMAN	16.1	15.8	16.1	15.5	15.3	15.6	15.8	15.8	15.8	15.7	15.7	15.7
		596	Coronin-1C OS=Homo sapiens OX=9606 GN=CORO1C PE=1 SV=1	COR1C_HUMAN	15.9	15.7	15.9	15.4	15.3	15.6	15.6	15.6	15.6	15.6	15.7	15.7
		597	Elongator complex protein 1 OS=Homo sapiens OX=9606 GN=ELP1 PE=1 SV=3	ELP1_HUMAN	15.5	15.2	15.5	14.9	14.8	15.1	15.2	15.2	15.2	15.1	15.1	15.2
		598	Homogentisate 1,2-dioxygenase OS=Homo sapiens OX=9606 GN=HGD PE=1 SV=2	HGD_HUMAN	15.9	15.6	15.9	15.4	15.2	15.5	15.6	15.6	15.6	15.6	15.6	15.6
		599	LIM domain only protein 7 OS=Homo sapiens OX=9606 GN=LMO7 PE=1 SV=3	LMO7_HUMAN	15.9	15.7	15.9	15.5	15.3	15.6	15.6	15.6	15.6	15.7	15.7	15.7
		600	Unconventional myosin-XVIIIa OS=Homo sapiens OX=9606 GN=MYO18A PE=1 SV=3	MY18A_HUMAN	16.4	16.2	16.4	15.9	15.8	16	16.1	16.1	16.1	16.1	16.1	16.1
		601	Glycylpeptide N-tetradecanoyltransferase 1 OS=Homo sapiens OX=9606 GN=NMT1 PE=1 SV=2	NMT1_HUMAN	16	15.8	16.1	15.6	15.4	15.7	15.7	15.8	15.8	15.8	15.7	15.8
		602	Proteasome subunit alpha type-2 OS=Homo sapiens OX=9606 GN=PSMA2 PE=1 SV=2	PSA2_HUMAN	16.5	16.3	16.6	16	15.9	16.1	16.3	16.2	16.3	16.3	16.2	16.2
		603	Adenylosuccinate lyase OS=Homo sapiens OX=9606 GN=ADSL PE=1 SV=2	PUR8_HUMAN	16.5	16.3	16.5	16	15.9	16.2	16.2	16.2	16.2	16.3	16.3	16.2
		604	Ras-related protein Rab-1A OS=Homo sapiens OX=9606 GN=RAB1A PE=1 SV=3	RAB1A_HUMAN	15.6	15.3	15.6	15.2	14.9	15.3	15.3	15.3	15.3	15.4	15.3	15.4
		605	RNA-binding protein 12 OS=Homo sapiens OX=9606 GN=RBM12 PE=1 SV=1	RBM12_HUMAN	15.6	15.3	15.6	15	14.9	15.2	15.3	15.2	15.3	15.3	15.2	15.3
		606	60S acidic ribosomal protein P2 OS=Homo sapiens OX=9606 GN=RPLP2 PE=1 SV=1	RLA2_HUMAN	17.4	17.2	17.5	16.8	16.6	17	17.1	17.1	17.1	17.1	17	17.1
		607	40S ribosomal protein S20 OS=Homo sapiens OX=9606 GN=RPS20 PE=1 SV=1	RS20_HUMAN	16	15.8	16	15.5	15.3	15.5	15.7	15.7	15.7	15.7	15.7	15.5
		608	RNA transcription, translation and transport factor protein OS=Homo sapiens OX=9606 GN=RTRAF PE=1 SV=1	RTRAF_HUMAN	16.4	16.1	16.4	15.8	15.8	16	16.1	16.1	16.1	16	16.1	16.1
		609	U1 small nuclear ribonucleoprotein 70 kDa OS=Homo sapiens OX=9606 GN=SNRNP70 PE=1 SV=2	RU17_HUMAN	16.4	16.1	16.4	15.8	15.7	15.9	16.1	16.1	16.1	16	16.1	16
		610	Superoxide dismutase [Cu-Zn] OS=Homo sapiens OX=9606 GN=SOD1 PE=1 SV=2	SODC_HUMAN	17.2	16.9	17.2	16.7	16.6	16.7	16.9	16.9	16.9	17	16.9	16.8
		611	pre-rRNA processing protein FTSJ3 OS=Homo sapiens OX=9606 GN=FTSJ3 PE=1 SV=2	SPB1_HUMAN	15.7	15.5	15.7	15.3	15.1	15.4	15.4	15.4	15.4	15.5	15.5	15.5
		612	14-3-3 protein theta OS=Homo sapiens OX=9606 GN=YWHAQ PE=1 SV=1	1433T_HUMAN	17	16.7	17	16.4	16.3	16.5	16.7	16.7	16.7	16.7	16.6	16.6
		613	Serine/threonine-protein phosphatase 2A 65 kDa regulatory subunit A alpha isoform OS=Homo sapiens OX=9606 GN=PPP2R1A PE=1 SV=4	2AAA_HUMAN	16.4	16.2	16.5	15.8	15.7	16	16.1	16.1	16.2	16.1	16	16
		614	ATP-binding cassette sub-family D member 3 OS=Homo sapiens OX=9606 GN=ABCD3 PE=1 SV=1	ABCD3_HUMAN	16.4	16.2	16.4	16	15.9	16.1	16.1	16.1	16.1	16.2	16.3	16.2
		615	Acylamino-acid-releasing enzyme OS=Homo sapiens OX=9606 GN=APEH PE=1 SV=4	ACPH_HUMAN	16.3	16.1	16.4	15.8	15.7	15.9	16	16	16.1	16	16.1	16
		616	Myc box-dependent-interacting protein 1 OS=Homo sapiens OX=9606 GN=BIN1 PE=1 SV=1	BIN1_HUMAN	16.1	15.8	16.1	15.6	15.4	15.6	15.8	15.8	15.8	15.8	15.8	15.7
		617	Clustered mitochondria protein homolog OS=Homo sapiens OX=9606 GN=CLUH PE=1 SV=2	CLU_HUMAN	15.9	15.6	15.9	15.2	15.1	15.4	15.6	15.5	15.6	15.4	15.5	15.5
		618	Complement C3 OS=Homo sapiens OX=9606 GN=C3 PE=1 SV=2	CO3_HUMAN	15.9	15.7	15.9	15.1	14.9	15.3	15.6	15.6	15.6	15.3	15.3	15.4
		619	Cordon-bleu protein-like 1 OS=Homo sapiens OX=9606 GN=COBLL1 PE=1 SV=2	COBL1_HUMAN	15.8	15.5	15.8	15.2	15	15.3	15.5	15.4	15.5	15.4	15.4	15.4
		620	Probable ATP-dependent RNA helicase DDX41 OS=Homo sapiens OX=9606 GN=DDX41 PE=1 SV=2	DDX41_HUMAN	15.8	15.6	15.8	15.3	15.1	15.4	15.5	15.5	15.5	15.5	15.5	15.5
		621	ELAV-like protein 1 OS=Homo sapiens OX=9606 GN=ELAVL1 PE=1 SV=2	ELAV1_HUMAN	16.2	16	16.2	15.6	15.5	15.8	15.9	15.9	15.9	15.9	15.9	15.9
		622	ER membrane protein complex subunit 1 OS=Homo sapiens OX=9606 GN=EMC1 PE=1 SV=1	EMC1_HUMAN	15.6	15.4	15.6	15.1	14.9	15.2	15.4	15.3	15.3	15.3	15.3	15.3
		623	Heterogeneous nuclear ribonucleoprotein D-like OS=Homo sapiens OX=9606 GN=HNRNPDL PE=1 SV=3	HNRDL_HUMAN	17.2	17	17.2	16.7	16.5	16.7	16.9	16.9	16.9	16.9	16.9	16.8
		624	DNA mismatch repair protein Msh6 OS=Homo sapiens OX=9606 GN=MSH6 PE=1 SV=2	MSH6_HUMAN	16.1	15.8	16.1	15.5	15.3	15.6	15.8	15.8	15.8	15.7	15.7	15.7
		625	Myosin-14 OS=Homo sapiens OX=9606 GN=MYH14 PE=1 SV=2	MYH14_HUMAN	16	15.7	16	15.4	15.3	15.5	15.7	15.6	15.7	15.6	15.7	15.6
		626	Sister chromatid cohesion protein PDS5 homolog A OS=Homo sapiens OX=9606 GN=PDS5A PE=1 SV=1	PDS5A_HUMAN	15.5	15.3	15.5	14.9	14.8	15.1	15.2	15.2	15.2	15.2	15.2	15.1
		627	Peroxiredoxin-2 OS=Homo sapiens OX=9606 GN=PRDX2 PE=1 SV=5	PRDX2_HUMAN	16.8	16.6	16.9	16.3	16.2	16.5	16.5	16.6	16.6	16.6	16.6	16.6
		628	Proteasome subunit beta type-5 OS=Homo sapiens OX=9606 GN=PSMB5 PE=1 SV=3	PSB5_HUMAN	16.5	16.3	16.5	16	15.9	16.2	16.2	16.2	16.2	16.2	16.2	16.3
		629	Proteasome activator complex subunit 4 OS=Homo sapiens OX=9606 GN=PSME4 PE=1 SV=2	PSME4_HUMAN	15.5	15.3	15.6	15	14.9	15.1	15.2	15.3	15.2	15.2	15.2	15.2
		630	Quinone oxidoreductase OS=Homo sapiens OX=9606 GN=CRYZ PE=1 SV=1	QOR_HUMAN	16	15.7	16	15.4	15.2	15.5	15.7	15.7	15.7	15.7	15.6	15.6
		631	Ras-related protein Rab-1B OS=Homo sapiens OX=9606 GN=RAB1B PE=1 SV=1	RAB1B_HUMAN	16	15.8	16	15.5	15.3	15.6	15.7	15.7	15.7	15.7	15.7	15.7
		632	Zinc phosphodiesterase ELAC protein 2 OS=Homo sapiens OX=9606 GN=ELAC2 PE=1 SV=2	RNZ2_HUMAN	15.8	15.6	15.8	15.2	15	15.3	15.5	15.5	15.5	15.5	15.4	15.4
		633	DNA-directed RNA polymerase II subunit RPB1 OS=Homo sapiens OX=9606 GN=POLR2A PE=1 SV=2	RPB1_HUMAN	15.7	15.4	15.7	15	14.9	15.1	15.4	15.4	15.4	15.2	15.3	15.2
		634	SUMO-activating enzyme subunit 1 OS=Homo sapiens OX=9606 GN=SAE1 PE=1 SV=1	SAE1_HUMAN	16.5	16.3	16.6	16	15.9	16.1	16.2	16.3	16.3	16.3	16.2	16.2
		635	Splicing factor 3A subunit 3 OS=Homo sapiens OX=9606 GN=SF3A3 PE=1 SV=1	SF3A3_HUMAN	16	15.8	16.1	15.5	15.4	15.6	15.7	15.7	15.8	15.7	15.7	15.7
		636	Superoxide dismutase [Mn], mitochondrial OS=Homo sapiens OX=9606 GN=SOD2 PE=1 SV=3	SODM_HUMAN	15.9	15.6	15.9	15.3	15.2	15.4	15.6	15.5	15.6	15.5	15.6	15.5
		637	Signal recognition particle 54 kDa protein OS=Homo sapiens OX=9606 GN=SRP54 PE=1 SV=1	SRP54_HUMAN	16	15.8	16	15.5	15.4	15.6	15.7	15.7	15.7	15.7	15.7	15.7
		638	Dolichyl-diphosphooligosaccharide--protein glycosyltransferase subunit STT3A OS=Homo sapiens OX=9606 GN=STT3A PE=1 SV=2	STT3A_HUMAN	16.5	16.2	16.5	16	15.8	16.1	16.2	16.1	16.2	16.2	16.2	16.2
		639	Histidine--tRNA ligase, cytoplasmic OS=Homo sapiens OX=9606 GN=HARS PE=1 SV=2	SYHC_HUMAN	16.2	15.9	16.2	15.7	15.5	15.7	15.9	15.9	15.9	15.9	15.8	15.8
		640	Actin, alpha cardiac muscle 1 OS=Homo sapiens OX=9606 GN=ACTC1 PE=1 SV=1	ACTC_HUMAN (+1)	15.8	15.6	15.9	15.4	15.2	15.5	15.5	15.6	15.6	15.6	15.5	15.6
		641	14-3-3 protein beta/alpha OS=Homo sapiens OX=9606 GN=YWHAB PE=1 SV=3	1433B_HUMAN	16.1	15.8	16.1	15.6	15.4	15.7	15.8	15.8	15.8	15.8	15.8	15.8
		642	Alpha-aminoadipic semialdehyde dehydrogenase OS=Homo sapiens OX=9606 GN=ALDH7A1 PE=1 SV=5	AL7A1_HUMAN	15.9	15.7	16	15.4	15.3	15.5	15.6	15.6	15.6	15.6	15.7	15.6
		643	Actin-related protein 2 OS=Homo sapiens OX=9606 GN=ACTR2 PE=1 SV=1	ARP2_HUMAN	15.9	15.7	16	15.4	15.2	15.4	15.6	15.7	15.6	15.6	15.6	15.5
		644	F-actin-capping protein subunit alpha-1 OS=Homo sapiens OX=9606 GN=CAPZA1 PE=1 SV=3	CAZA1_HUMAN	15.5	15.3	15.6	15	14.9	15.2	15.3	15.3	15.3	15.3	15.2	15.3
		645	Carboxypeptidase D OS=Homo sapiens OX=9606 GN=CPD PE=1 SV=2	CBPD_HUMAN	16.1	15.8	16.1	15.2	15	15.3	15.8	15.8	15.8	15.4	15.4	15.4
		646	Hsp90 co-chaperone Cdc37 OS=Homo sapiens OX=9606 GN=CDC37 PE=1 SV=1	CDC37_HUMAN	17	16.7	17	16.4	16.3	16.5	16.7	16.6	16.7	16.6	16.6	16.6
		647	Cingulin OS=Homo sapiens OX=9606 GN=CGN PE=1 SV=2	CING_HUMAN	15.8	15.6	15.8	15.2	15	15.3	15.5	15.5	15.5	15.4	15.4	15.4
		648	Probable serine carboxypeptidase CPVL OS=Homo sapiens OX=9606 GN=CPVL PE=1 SV=2	CPVL_HUMAN	16.2	16	16.3	15.6	15.5	15.7	15.9	16	16	15.8	15.8	15.8
		649	H/ACA ribonucleoprotein complex subunit DKC1 OS=Homo sapiens OX=9606 GN=DKC1 PE=1 SV=3	DKC1_HUMAN	16.3	16.2	16.4	15.9	15.8	16	16.1	16.1	16.1	16.1	16.2	16.1
		650	Erlin-1 OS=Homo sapiens OX=9606 GN=ERLIN1 PE=1 SV=1	ERLN1_HUMAN	16.1	15.8	16.1	15.6	15.4	15.8	15.8	15.8	15.8	15.8	15.8	15.9
		651	Heterogeneous nuclear ribonucleoprotein H3 OS=Homo sapiens OX=9606 GN=HNRNPH3 PE=1 SV=2	HNRH3_HUMAN	15.1	15	15.1	14.5	14.4	14.7	14.8	14.9	14.8	14.8	14.8	14.8
		652	Heterogeneous nuclear ribonucleoprotein U-like protein 1 OS=Homo sapiens OX=9606 GN=HNRNPUL1 PE=1 SV=2	HNRL1_HUMAN	15.5	15.2	15.5	15	14.8	15.1	15.2	15.2	15.2	15.2	15.1	15.2
		653	HIV Tat-specific factor 1 OS=Homo sapiens OX=9606 GN=HTATSF1 PE=1 SV=1	HTSF1_HUMAN	16.1	15.9	16.1	15.5	15.3	15.6	15.8	15.8	15.8	15.7	15.7	15.7
		654	Ornithine aminotransferase, mitochondrial OS=Homo sapiens OX=9606 GN=OAT PE=1 SV=1	OAT_HUMAN	16.1	15.9	16.1	15.7	15.5	15.8	15.8	15.8	15.8	15.9	15.9	15.9
		655	ATP-dependent 6-phosphofructokinase, liver type OS=Homo sapiens OX=9606 GN=PFKL PE=1 SV=6	PFKAL_HUMAN	16.3	16.1	16.4	15.8	15.6	15.9	16	16	16	16	16	16
		656	Junction plakoglobin OS=Homo sapiens OX=9606 GN=JUP PE=1 SV=3	PLAK_HUMAN	16.1	15.8	16.1	15.5	15.4	15.6	15.8	15.7	15.8	15.7	15.8	15.7
		657	26S proteasome non-ATPase regulatory subunit 5 OS=Homo sapiens OX=9606 GN=PSMD5 PE=1 SV=3	PSMD5_HUMAN	15.7	15.5	15.8	15.3	15.1	15.4	15.5	15.5	15.5	15.5	15.5	15.5
		658	Rho GTPase-activating protein 5 OS=Homo sapiens OX=9606 GN=ARHGAP5 PE=1 SV=2	RHG05_HUMAN	15.9	15.7	15.9	15.3	15.2	15.5	15.6	15.6	15.6	15.6	15.5	15.6
		659	40S ribosomal protein S18 OS=Homo sapiens OX=9606 GN=RPS18 PE=1 SV=3	RS18_HUMAN	17	16.8	17	16.5	16.3	16.6	16.7	16.7	16.7	16.7	16.7	16.7
		660	Superkiller viralicidic activity 2-like 2 OS=Homo sapiens GN=SKIV2L2 PE=1 SV=3	SK2L2_HUMAN	16	15.8	16.1	15.4	15.3	15.6	15.7	15.7	15.7	15.7	15.7	15.7
		661	S-phase kinase-associated protein 1 OS=Homo sapiens OX=9606 GN=SKP1 PE=1 SV=2	SKP1_HUMAN	15.3	15	15.3	14.7	14.6	14.9	15	15	15	14.9	14.9	15
		662	Succinate--CoA ligase [GDP-forming] subunit beta, mitochondrial OS=Homo sapiens OX=9606 GN=SUCLG2 PE=1 SV=2	SUCB2_HUMAN	16.1	15.9	16.2	15.7	15.5	15.8	15.8	15.8	15.8	16	15.9	15.9
		663	Cysteine--tRNA ligase, cytoplasmic OS=Homo sapiens OX=9606 GN=CARS PE=1 SV=3	SYCC_HUMAN	15.5	15.3	15.5	15.1	14.9	15.2	15.2	15.2	15.2	15.3	15.3	15.3
		664	Tubulin alpha-1C chain OS=Homo sapiens OX=9606 GN=TUBA1C PE=1 SV=1	TBA1C_HUMAN	15.3	15.1	15.3	14.8	14.7	14.9	15	15	15	15	15	15
		665	Mitochondrial import receptor subunit TOM70 OS=Homo sapiens OX=9606 GN=TOMM70 PE=1 SV=1	TOM70_HUMAN	16.5	16.3	16.5	16.1	15.9	16.1	16.2	16.2	16.2	16.3	16.2	16.2
		666	Tripeptidyl-peptidase 2 OS=Homo sapiens OX=9606 GN=TPP2 PE=1 SV=4	TPP2_HUMAN	16.1	15.8	16.1	15.5	15.3	15.7	15.8	15.7	15.7	15.7	15.7	15.8
		667	Exportin-5 OS=Homo sapiens OX=9606 GN=XPO5 PE=1 SV=1	XPO5_HUMAN	15.5	15.3	15.5	15	14.9	15.2	15.2	15.2	15.2	15.3	15.3	15.3
		668	Activator of 90 kDa heat shock protein ATPase homolog 1 OS=Homo sapiens OX=9606 GN=AHSA1 PE=1 SV=1	AHSA1_HUMAN	16.7	16.5	16.8	16.3	16.1	16.3	16.5	16.5	16.5	16.5	16.5	16.4
		669	AP-2 complex subunit alpha-1 OS=Homo sapiens OX=9606 GN=AP2A1 PE=1 SV=3	AP2A1_HUMAN	15.8	15.6	15.8	15.2	15.1	15.4	15.5	15.5	15.5	15.5	15.4	15.5
		670	Rho guanine nucleotide exchange factor 1 OS=Homo sapiens OX=9606 GN=ARHGEF1 PE=1 SV=2	ARHG1_HUMAN	15.5	15.3	15.6	15	14.9	15.2	15.2	15.2	15.3	15.2	15.3	15.3
		671	ATP synthase subunit O, mitochondrial OS=Homo sapiens OX=9606 GN=ATP5O PE=1 SV=1	ATPO_HUMAN	17.2	16.9	17.2	16.7	16.5	16.9	16.9	16.9	16.9	17	16.9	17
		672	Cytoplasmic dynein 1 light intermediate chain 1 OS=Homo sapiens OX=9606 GN=DYNC1LI1 PE=1 SV=3	DC1L1_HUMAN	15.9	15.6	15.9	15.4	15.2	15.5	15.6	15.5	15.6	15.6	15.6	15.6
		673	Probable ATP-dependent RNA helicase DDX6 OS=Homo sapiens OX=9606 GN=DDX6 PE=1 SV=2	DDX6_HUMAN	16.2	16	16.3	15.8	15.6	15.9	16	15.9	16	16	16	16
		674	DNA ligase 3 OS=Homo sapiens OX=9606 GN=LIG3 PE=1 SV=2	DNLI3_HUMAN	15.6	15.4	15.7	15.1	15	15.3	15.3	15.3	15.3	15.4	15.4	15.4
		675	Protein ERGIC-53 OS=Homo sapiens OX=9606 GN=LMAN1 PE=1 SV=2	LMAN1_HUMAN	16.3	16.1	16.3	15.9	15.6	15.9	16	16	16	16.1	16	16
		676	N-alpha-acetyltransferase 15, NatA auxiliary subunit OS=Homo sapiens OX=9606 GN=NAA15 PE=1 SV=1	NAA15_HUMAN	16	15.8	16	15.5	15.4	15.6	15.7	15.7	15.7	15.7	15.7	15.7
		677	Neurolysin, mitochondrial OS=Homo sapiens OX=9606 GN=NLN PE=1 SV=1	NEUL_HUMAN	16.1	15.9	16.2	15.7	15.5	15.8	15.9	15.9	15.9	15.9	15.9	15.9
		678	Phosphoribosylformylglycinamidine synthase OS=Homo sapiens OX=9606 GN=PFAS PE=1 SV=4	PUR4_HUMAN	15.3	15.1	15.3	14.7	14.6	14.9	15	15	15	14.9	15	15
		679	Ras-related protein Rab-14 OS=Homo sapiens OX=9606 GN=RAB14 PE=1 SV=4	RAB14_HUMAN	15.7	15.5	15.7	15.3	15.1	15.4	15.4	15.4	15.4	15.5	15.4	15.5
		680	DNA repair protein RAD50 OS=Homo sapiens OX=9606 GN=RAD50 PE=1 SV=1	RAD50_HUMAN	15.9	15.7	16	15.5	15.3	15.7	15.7	15.7	15.7	15.7	15.7	15.8
		681	60S ribosomal protein L8 OS=Homo sapiens OX=9606 GN=RPL8 PE=1 SV=2	RL8_HUMAN	16.9	16.7	16.9	16.4	16.2	16.5	16.6	16.7	16.6	16.6	16.6	16.6
		682	Scaffold attachment factor B1 OS=Homo sapiens OX=9606 GN=SAFB PE=1 SV=4	SAFB1_HUMAN	16.2	15.9	16.2	15.7	15.5	15.8	15.9	15.9	15.9	15.9	15.9	15.9
		683	Septin-2 OS=Homo sapiens OX=9606 GN=SEPT2 PE=1 SV=1	SEPT2_HUMAN	15.6	15.4	15.7	15.1	15	15.2	15.3	15.4	15.4	15.4	15.4	15.4
		684	Visinin-like protein 1 OS=Homo sapiens OX=9606 GN=VSNL1 PE=1 SV=2	VISL1_HUMAN	16.5	16.3	16.6	16	15.8	16.1	16.2	16.2	16.3	16.2	16.2	16.2
		685	DNA-(apurinic or apyrimidinic site) lyase OS=Homo sapiens OX=9606 GN=APEX1 PE=1 SV=2	APEX1_HUMAN	16.5	16.3	16.6	16.1	16	16.3	16.2	16.3	16.3	16.4	16.3	16.4
		686	Cystathionine beta-synthase OS=Homo sapiens OX=9606 GN=CBS PE=1 SV=2	CBS_HUMAN	15.4	15.2	15.5	14.9	14.8	15.1	15.1	15.1	15.1	15.1	15.2	15.2
		687	CAP-Gly domain-containing linker protein 1 OS=Homo sapiens OX=9606 GN=CLIP1 PE=1 SV=2	CLIP1_HUMAN	15.8	15.6	15.9	15.4	15.3	15.5	15.6	15.6	15.5	15.6	15.7	15.6
		688	Coronin-1B OS=Homo sapiens OX=9606 GN=CORO1B PE=1 SV=1	COR1B_HUMAN	16.7	16.6	16.8	16.2	16.1	16.4	16.5	16.5	16.5	16.4	16.5	16.5
		689	Cullin-4B OS=Homo sapiens OX=9606 GN=CUL4B PE=1 SV=4	CUL4B_HUMAN	16.2	16	16.2	15.7	15.5	15.7	15.9	15.9	15.9	15.9	15.8	15.8
		690	DnaJ homolog subfamily B member 1 OS=Homo sapiens OX=9606 GN=DNAJB1 PE=1 SV=4	DNJB1_HUMAN	15.8	15.5	15.7	15.2	15	15.3	15.4	15.5	15.4	15.4	15.4	15.4
		691	Eukaryotic translation initiation factor 3 subunit D OS=Homo sapiens OX=9606 GN=EIF3D PE=1 SV=1	EIF3D_HUMAN	16.1	15.8	16.1	15.4	15.4	15.6	15.8	15.7	15.7	15.7	15.7	15.7
		692	Cyclin-G-associated kinase OS=Homo sapiens OX=9606 GN=GAK PE=1 SV=2	GAK_HUMAN	15.7	15.4	15.7	15.1	15	15.2	15.4	15.4	15.4	15.3	15.3	15.3
		693	GDP-mannose 4,6 dehydratase OS=Homo sapiens OX=9606 GN=GMDS PE=1 SV=1	GMDS_HUMAN	16.1	15.8	16.1	15.6	15.4	15.7	15.8	15.8	15.8	15.8	15.7	15.8
		694	Dihydroxyacetone phosphate acyltransferase OS=Homo sapiens OX=9606 GN=GNPAT PE=1 SV=1	GNPAT_HUMAN	16.1	16	16.2	15.7	15.6	15.8	15.8	15.9	15.8	15.9	15.9	15.9
		695	Lymphoid-specific helicase OS=Homo sapiens OX=9606 GN=HELLS PE=1 SV=1	HELLS_HUMAN	16.1	15.9	16.2	15.2	14.9	15.3	15.8	15.9	15.9	15.4	15.3	15.4
		696	High mobility group protein B2 OS=Homo sapiens OX=9606 GN=HMGB2 PE=1 SV=2	HMGB2_HUMAN	16.3	16.2	16.4	15.9	15.8	15.9	16.1	16.1	16.1	16.1	16.2	16
		697	Lamin-B2 OS=Homo sapiens OX=9606 GN=LMNB2 PE=1 SV=4	LMNB2_HUMAN	16	15.8	16	15.5	15.4	15.6	15.7	15.7	15.7	15.7	15.7	15.7
		698	Microtubule-actin cross-linking factor 1, isoforms 1/2/3/5 OS=Homo sapiens OX=9606 GN=MACF1 PE=1 SV=4	MACF1_HUMAN	15.3	15.1	15.3	14.8	14.7	15	15	15.1	15	15	15	15.1
		699	Metastasis-associated protein MTA2 OS=Homo sapiens OX=9606 GN=MTA2 PE=1 SV=1	MTA2_HUMAN	16.5	16.3	16.5	15.9	15.7	16	16.2	16.2	16.2	16.2	16.1	16.1
		700	ATP-dependent 6-phosphofructokinase, muscle type OS=Homo sapiens OX=9606 GN=PFKM PE=1 SV=2	PFKAM_HUMAN	15.8	15.6	15.9	15.3	15.2	15.5	15.5	15.5	15.6	15.5	15.6	15.6
		701	Purine nucleoside phosphorylase OS=Homo sapiens OX=9606 GN=PNP PE=1 SV=2	PNPH_HUMAN	16.3	16.1	16.3	15.8	15.7	15.9	16	16	16	16	16.1	16
		702	RNA-binding protein 25 OS=Homo sapiens OX=9606 GN=RBM25 PE=1 SV=3	RBM25_HUMAN	15.6	15.3	15.6	15.1	14.9	15.2	15.3	15.3	15.3	15.4	15.3	15.3
		703	40S ribosomal protein S11 OS=Homo sapiens OX=9606 GN=RPS11 PE=1 SV=3	RS11_HUMAN	17.4	17.1	17.4	16.9	16.6	17	17.1	17	17.1	17.1	16.9	17.1
		704	U2 small nuclear ribonucleoprotein A' OS=Homo sapiens OX=9606 GN=SNRPA1 PE=1 SV=2	RU2A_HUMAN	15.9	15.6	15.9	15.4	15.2	15.5	15.6	15.6	15.6	15.6	15.6	15.6
		705	Squamous cell carcinoma antigen recognized by T-cells 3 OS=Homo sapiens OX=9606 GN=SART3 PE=1 SV=1	SART3_HUMAN	15.9	15.7	16	15.4	15.3	15.6	15.6	15.7	15.7	15.6	15.7	15.7
		706	Probable global transcription activator SNF2L1 OS=Homo sapiens OX=9606 GN=SMARCA1 PE=1 SV=2	SMCA1_HUMAN	16.2	15.9	16.2	15.6	15.4	15.7	15.9	15.9	15.9	15.8	15.8	15.8
		707	SWI/SNF-related matrix-associated actin-dependent regulator of chromatin subfamily A member 5 OS=Homo sapiens OX=9606 GN=SMARCA5 PE=1 SV=1	SMCA5_HUMAN	16.1	15.8	16.1	15.5	15.3	15.6	15.8	15.8	15.8	15.7	15.7	15.7
		708	Signal recognition particle subunit SRP68 OS=Homo sapiens OX=9606 GN=SRP68 PE=1 SV=2	SRP68_HUMAN	16	15.8	16	15.5	15.3	15.6	15.7	15.7	15.7	15.7	15.7	15.7
		709	Serine-threonine kinase receptor-associated protein OS=Homo sapiens OX=9606 GN=STRAP PE=1 SV=1	STRAP_HUMAN	16.8	16.6	16.9	16.1	16.1	16.3	16.5	16.6	16.6	16.4	16.5	16.4
		710	Translationally-controlled tumor protein OS=Homo sapiens OX=9606 GN=TPT1 PE=1 SV=1	TCTP_HUMAN	15.7	15.5	15.7	15.1	14.9	15.2	15.4	15.4	15.4	15.3	15.2	15.3
		711	Transportin-3 OS=Homo sapiens OX=9606 GN=TNPO3 PE=1 SV=3	TNPO3_HUMAN	16.1	15.9	16.1	15.6	15.5	15.7	15.8	15.8	15.8	15.8	15.8	15.8
		712	Vesicle-associated membrane protein-associated protein A OS=Homo sapiens OX=9606 GN=VAPA PE=1 SV=3	VAPA_HUMAN	17.2	16.9	17.2	16.7	16.6	16.9	16.9	16.9	16.9	16.9	16.9	17
		713	E2 ubiquitin-conjugating enzyme OS=Homo sapiens OX=9606 GN=UBE2O PE=1 SV=3	sp|Q9C0C9|UBE2O_HUMAN	15.7	15.5	15.7	15.1	15	15.2	15.4	15.4	15.4	15.4	15.4	15.3
		714	Protein arginine N-methyltransferase 5 OS=Homo sapiens OX=9606 GN=PRMT5 PE=1 SV=4	ANM5_HUMAN	16.2	16.1	16.3	15.8	15.6	15.9	15.9	16	16	16	16	16
		715	AP-3 complex subunit beta-1 OS=Homo sapiens OX=9606 GN=AP3B1 PE=1 SV=3	AP3B1_HUMAN	16.3	16.1	16.3	15.7	15.6	15.8	16	16	16	15.9	16	15.9
		716	Ataxin-2-like protein OS=Homo sapiens OX=9606 GN=ATXN2L PE=1 SV=2	ATX2L_HUMAN	15.8	15.6	15.8	15.3	15.1	15.4	15.5	15.5	15.5	15.5	15.5	15.5
		717	Flavin reductase (NADPH) OS=Homo sapiens OX=9606 GN=BLVRB PE=1 SV=3	BLVRB_HUMAN	15.6	15.4	15.6	15.1	14.8	15.2	15.3	15.3	15.3	15.3	15.2	15.3
		718	Coiled-coil domain-containing protein 47 OS=Homo sapiens OX=9606 GN=CCDC47 PE=1 SV=1	CCD47_HUMAN	15.8	15.6	15.9	15.4	15.3	15.6	15.5	15.6	15.6	15.6	15.6	15.6
		719	Cdc42-interacting protein 4 OS=Homo sapiens OX=9606 GN=TRIP10 PE=1 SV=3	CIP4_HUMAN	15.8	15.6	15.8	15.3	15.1	15.5	15.5	15.5	15.5	15.5	15.5	15.5
		720	Calponin-3 OS=Homo sapiens OX=9606 GN=CNN3 PE=1 SV=1	CNN3_HUMAN	16.2	16.1	16.3	15.6	15.5	15.8	16	16	16	15.8	15.9	15.9
		721	Peroxisomal bifunctional enzyme OS=Homo sapiens OX=9606 GN=EHHADH PE=1 SV=3	ECHP_HUMAN	15.8	15.6	15.9	15.3	15.2	15.5	15.5	15.6	15.6	15.5	15.6	15.6
		722	Endoplasmic reticulum resident protein 44 OS=Homo sapiens OX=9606 GN=ERP44 PE=1 SV=1	ERP44_HUMAN	15.6	15.4	15.6	15	14.9	15.2	15.3	15.3	15.3	15.2	15.3	15.3
		723	3-hydroxyacyl-CoA dehydrogenase type-2 OS=Homo sapiens OX=9606 GN=HSD17B10 PE=1 SV=3	HCD2_HUMAN	15.6	15.4	15.6	15.1	14.9	15.2	15.3	15.3	15.3	15.4	15.3	15.3
		724	Eukaryotic translation initiation factor 2 subunit 2 OS=Homo sapiens OX=9606 GN=EIF2S2 PE=1 SV=2	IF2B_HUMAN	16.3	16	16.3	15.8	15.6	15.9	16	16	16	16.1	16	16
		725	Integrin alpha-V OS=Homo sapiens OX=9606 GN=ITGAV PE=1 SV=2	ITAV_HUMAN	15.8	15.6	15.8	15.2	15.1	15.4	15.5	15.5	15.5	15.4	15.4	15.5
		726	DNA mismatch repair protein Msh2 OS=Homo sapiens OX=9606 GN=MSH2 PE=1 SV=1	MSH2_HUMAN	16.3	16	16.3	15.7	15.6	15.9	16.1	16	16	16	16	16
		727	Unconventional myosin-Id OS=Homo sapiens OX=9606 GN=MYO1D PE=1 SV=2	MYO1D_HUMAN	15.7	15.5	15.8	15.1	15.1	15.3	15.4	15.4	15.4	15.4	15.4	15.4
		728	Nucleosome assembly protein 1-like 1 OS=Homo sapiens OX=9606 GN=NAP1L1 PE=1 SV=1	NP1L1_HUMAN	16.3	16.1	16.4	15.8	15.6	15.9	16	16	16.1	16	15.9	16
		729	NSFL1 cofactor p47 OS=Homo sapiens OX=9606 GN=NSFL1C PE=1 SV=2	NSF1C_HUMAN	16	15.8	16	15.5	15.3	15.6	15.7	15.7	15.7	15.8	15.7	15.7
		730	2-oxoglutarate dehydrogenase, mitochondrial OS=Homo sapiens OX=9606 GN=OGDH PE=1 SV=3	ODO1_HUMAN	15.6	15.4	15.6	15.2	15.1	15.3	15.3	15.3	15.3	15.4	15.4	15.4
		731	Proteasome subunit beta type-1 OS=Homo sapiens OX=9606 GN=PSMB1 PE=1 SV=2	PSB1_HUMAN	16	15.8	16	15.5	15.4	15.7	15.7	15.7	15.7	15.7	15.7	15.8
		732	Proteasome activator complex subunit 3 OS=Homo sapiens OX=9606 GN=PSME3 PE=1 SV=1	PSME3_HUMAN	15.8	15.6	15.9	15.1	15	15.2	15.5	15.6	15.6	15.3	15.4	15.3
		733	60S ribosomal protein L13 OS=Homo sapiens OX=9606 GN=RPL13 PE=1 SV=4	RL13_HUMAN	18.2	18	18.3	17.7	17.6	17.9	18	17.9	18	18	17.9	18
		734	40S ribosomal protein S14 OS=Homo sapiens OX=9606 GN=RPS14 PE=1 SV=3	RS14_HUMAN	15.6	15.4	15.6	15	15	15.2	15.3	15.3	15.3	15.3	15.3	15.3
		735	40S ribosomal protein S23 OS=Homo sapiens OX=9606 GN=RPS23 PE=1 SV=3	RS23_HUMAN	16.9	16.6	16.9	16.3	16.1	16.4	16.6	16.6	16.6	16.6	16.4	16.5
		736	Acetyl-CoA acetyltransferase, mitochondrial OS=Homo sapiens OX=9606 GN=ACAT1 PE=1 SV=1	THIL_HUMAN	16	15.8	16	15.6	15.4	15.7	15.7	15.7	15.7	15.8	15.8	15.8
		737	Mitochondrial import inner membrane translocase subunit TIM44 OS=Homo sapiens OX=9606 GN=TIMM44 PE=1 SV=2	TIM44_HUMAN	15.7	15.4	15.7	15.3	15.1	15.4	15.4	15.4	15.4	15.6	15.5	15.5
		738	Tropomodulin-3 OS=Homo sapiens OX=9606 GN=TMOD3 PE=1 SV=1	TMOD3_HUMAN	16.1	15.9	16.1	15.5	15.4	15.7	15.8	15.8	15.8	15.7	15.8	15.8
		739	Actin-related protein 2/3 complex subunit 2 OS=Homo sapiens OX=9606 GN=ARPC2 PE=1 SV=1	ARPC2_HUMAN	16.7	16.5	16.8	16.1	16	16.3	16.4	16.4	16.4	16.4	16.4	16.4
		740	Bcl-2-associated transcription factor 1 OS=Homo sapiens OX=9606 GN=BCLAF1 PE=1 SV=2	BCLF1_HUMAN	16.1	15.9	16.1	15.6	15.4	15.7	15.8	15.8	15.8	15.8	15.8	15.8
		741	3'(2'),5'-bisphosphate nucleotidase 1 OS=Homo sapiens OX=9606 GN=BPNT1 PE=1 SV=1	BPNT1_HUMAN	16	15.8	16	15.4	15.3	15.6	15.7	15.7	15.7	15.7	15.7	15.7
		742	Caprin-1 OS=Homo sapiens OX=9606 GN=CAPRIN1 PE=1 SV=2	CAPR1_HUMAN	16.7	16.5	16.7	15.9	15.8	16	16.4	16.4	16.4	16.1	16.1	16.1
		743	Chloride intracellular channel protein 4 OS=Homo sapiens OX=9606 GN=CLIC4 PE=1 SV=4	CLIC4_HUMAN	15.6	15.4	15.6	15	15	15.2	15.3	15.3	15.3	15.3	15.3	15.3
		744	Cytochrome c oxidase subunit 4 isoform 1, mitochondrial OS=Homo sapiens OX=9606 GN=COX4I1 PE=1 SV=1	COX41_HUMAN	17	16.7	17	16.4	16.2	16.5	16.7	16.7	16.7	16.6	16.6	16.6
		745	Cleavage and polyadenylation specificity factor subunit 6 OS=Homo sapiens OX=9606 GN=CPSF6 PE=1 SV=2	CPSF6_HUMAN	16	15.8	16.1	15.5	15.4	15.7	15.7	15.8	15.8	15.7	15.8	15.8
		746	DnaJ homolog subfamily A member 1 OS=Homo sapiens OX=9606 GN=DNAJA1 PE=1 SV=2	DNJA1_HUMAN	15.9	15.7	16	15.2	15.1	15.4	15.6	15.6	15.7	15.4	15.4	15.5
		747	Echinoderm microtubule-associated protein-like 4 OS=Homo sapiens OX=9606 GN=EML4 PE=1 SV=3	EMAL4_HUMAN	16	15.8	16.1	15.6	15.5	15.7	15.8	15.8	15.8	15.8	15.8	15.8
		748	Core histone macro-H2A.1 OS=Homo sapiens OX=9606 GN=H2AFY PE=1 SV=4	H2AY_HUMAN	16.2	15.9	16.2	15.6	15.5	15.8	15.9	15.8	15.9	15.8	15.9	15.9
		749	E3 ubiquitin-protein ligase HECTD1 OS=Homo sapiens OX=9606 GN=HECTD1 PE=1 SV=3	HECD1_HUMAN	15.6	15.4	15.6	14.7	14.6	14.9	15.3	15.3	15.3	14.9	15	15
		750	Protein LYRIC OS=Homo sapiens OX=9606 GN=MTDH PE=1 SV=2	LYRIC_HUMAN	15.7	15.5	15.7	15.2	15.1	15.3	15.4	15.4	15.4	15.4	15.4	15.4
		751	Microtubule-associated protein RP/EB family member 1 OS=Homo sapiens OX=9606 GN=MAPRE1 PE=1 SV=3	MARE1_HUMAN	16.3	16.1	16.3	15.8	15.6	15.9	16	16	16	16	16	16
		752	NADH-cytochrome b5 reductase 3 OS=Homo sapiens OX=9606 GN=CYB5R3 PE=1 SV=3	NB5R3_HUMAN	15.6	15.3	15.6	15.1	15	15.2	15.3	15.3	15.3	15.4	15.3	15.3
		753	Nardilysin OS=Homo sapiens OX=9606 GN=NRDC PE=1 SV=2	NRDC_HUMAN	16	15.8	16	15.3	15.1	15.4	15.7	15.7	15.7	15.5	15.5	15.5
		754	Dihydrolipoyllysine-residue acetyltransferase component of pyruvate dehydrogenase complex, mitochondrial OS=Homo sapiens OX=9606 GN=DLAT PE=1 SV=3	ODP2_HUMAN	15.7	15.6	15.8	15.3	15.1	15.4	15.4	15.5	15.5	15.5	15.5	15.5
		755	Poly(rC)-binding protein 2 OS=Homo sapiens OX=9606 GN=PCBP2 PE=1 SV=1	PCBP2_HUMAN	16.3	16.1	16.3	15.6	15.4	15.7	16	16.1	16	15.8	15.8	15.8
		756	Polyribonucleotide nucleotidyltransferase 1, mitochondrial OS=Homo sapiens OX=9606 GN=PNPT1 PE=1 SV=2	PNPT1_HUMAN	15.7	15.5	15.7	15.3	15.2	15.4	15.4	15.4	15.4	15.6	15.5	15.5
		757	Peptidyl-prolyl cis-trans isomerase D OS=Homo sapiens OX=9606 GN=PPID PE=1 SV=3	PPID_HUMAN	16.4	16.1	16.4	15.8	15.6	15.9	16.1	16	16.1	16.1	16	16
		758	Prostaglandin reductase 1 OS=Homo sapiens OX=9606 GN=PTGR1 PE=1 SV=2	PTGR1_HUMAN	16	15.8	16	15.7	15.5	15.8	15.7	15.7	15.7	15.9	15.8	15.9
		759	CTP synthase 1 OS=Homo sapiens OX=9606 GN=CTPS1 PE=1 SV=2	PYRG1_HUMAN	16.2	16	16.3	15.8	15.7	15.9	16	15.9	16	16	16	16
		760	60S ribosomal protein L15 OS=Homo sapiens OX=9606 GN=RPL15 PE=1 SV=2	RL15_HUMAN	17.5	17.4	17.6	17.1	17	17.3	17.3	17.3	17.3	17.3	17.4	17.4
		761	60S ribosomal protein L21 OS=Homo sapiens OX=9606 GN=RPL21 PE=1 SV=2	RL21_HUMAN	17.1	16.8	17	16.6	16.4	16.6	16.8	16.7	16.7	16.8	16.8	16.7
		762	DNA-directed RNA polymerase II subunit RPB2 OS=Homo sapiens OX=9606 GN=POLR2B PE=1 SV=1	RPB2_HUMAN	15.8	15.6	15.9	15.2	15	15.3	15.5	15.5	15.5	15.4	15.4	15.4
		763	Small nuclear ribonucleoprotein Sm D2 OS=Homo sapiens OX=9606 GN=SNRPD2 PE=1 SV=1	SMD2_HUMAN	16.7	16.5	16.7	16.2	16.1	16.4	16.5	16.4	16.4	16.5	16.5	16.5
		764	Ubiquitin-conjugating enzyme E2 K OS=Homo sapiens OX=9606 GN=UBE2K PE=1 SV=3	UBE2K_HUMAN	15.8	15.6	15.9	15.3	15.2	15.5	15.5	15.5	15.5	15.5	15.6	15.6
		765	Nucleolar transcription factor 1 OS=Homo sapiens OX=9606 GN=UBTF PE=1 SV=1	UBF1_HUMAN	15.5	15.3	15.6	15.1	15	15.2	15.2	15.2	15.3	15.3	15.3	15.3
		766	U3 small nucleolar RNA-associated protein 14 homolog A OS=Homo sapiens OX=9606 GN=UTP14A PE=1 SV=1	UT14A_HUMAN	15.4	15.1	15.4	15	14.7	15.1	15.1	15.1	15.1	15.2	15.1	15.2
		767	APOBEC1 complementation factor OS=Homo sapiens OX=9606 GN=A1CF PE=1 SV=1	A1CF_HUMAN	16.3	16.1	16.3	15.9	15.7	16	16	16	16	16.1	16.1	16.1
		768	Afadin OS=Homo sapiens OX=9606 GN=AFDN PE=1 SV=3	AFAD_HUMAN	16.1	15.8	16.1	15.6	15.4	15.7	15.8	15.8	15.8	15.8	15.8	15.8
		769	Phosphoacetylglucosamine mutase OS=Homo sapiens OX=9606 GN=PGM3 PE=1 SV=1	AGM1_HUMAN	15.8	15.5	15.8	15.2	15	15.3	15.5	15.5	15.5	15.4	15.4	15.4
		770	AP-2 complex subunit beta OS=Homo sapiens OX=9606 GN=AP2B1 PE=1 SV=1	AP2B1_HUMAN	15.8	15.6	15.9	15.2	15.1	15.4	15.6	15.6	15.6	15.5	15.5	15.5
		771	Acid ceramidase OS=Homo sapiens OX=9606 GN=ASAH1 PE=1 SV=5	ASAH1_HUMAN	16	15.7	16	15.4	15.3	15.5	15.7	15.7	15.7	15.6	15.7	15.6
		772	Bleomycin hydrolase OS=Homo sapiens OX=9606 GN=BLMH PE=1 SV=1	BLMH_HUMAN	16.2	15.9	16.2	15.7	15.6	15.8	15.9	15.9	15.9	15.9	15.9	15.9
		773	Cell division cycle 5-like protein OS=Homo sapiens OX=9606 GN=CDC5L PE=1 SV=2	CDC5L_HUMAN	15.6	15.4	15.7	15.1	15	15.2	15.3	15.3	15.4	15.3	15.4	15.3
		774	Cytosolic non-specific dipeptidase OS=Homo sapiens OX=9606 GN=CNDP2 PE=1 SV=2	CNDP2_HUMAN	16.1	15.8	16.1	15.6	15.5	15.8	15.8	15.8	15.8	15.8	15.9	15.9
		775	Enhancer of mRNA-decapping protein 4 OS=Homo sapiens OX=9606 GN=EDC4 PE=1 SV=1	EDC4_HUMAN	15.7	15.5	15.7	15.2	15	15.3	15.4	15.4	15.4	15.4	15.4	15.4
		776	Erlin-2 OS=Homo sapiens OX=9606 GN=ERLIN2 PE=1 SV=1	ERLN2_HUMAN	16.2	16	16.2	15.8	15.6	15.9	15.9	15.9	15.9	16	16	15.9
		777	Glyoxylate reductase/hydroxypyruvate reductase OS=Homo sapiens OX=9606 GN=GRHPR PE=1 SV=1	GRHPR_HUMAN	15.6	15.5	15.7	15.2	15	15.3	15.3	15.4	15.4	15.4	15.4	15.4
		778	LIM and SH3 domain protein 1 OS=Homo sapiens OX=9606 GN=LASP1 PE=1 SV=2	LASP1_HUMAN	16.3	16	16.3	15.7	15.5	15.9	16	15.9	15.9	15.9	15.9	16
		779	Vesicular integral-membrane protein VIP36 OS=Homo sapiens OX=9606 GN=LMAN2 PE=1 SV=1	LMAN2_HUMAN	16.3	16.1	16.4	15.8	15.7	15.8	16	16	16	16	16.1	15.9
		780	S-adenosylmethionine synthase isoform type-2 OS=Homo sapiens OX=9606 GN=MAT2A PE=1 SV=1	METK2_HUMAN	15.9	15.7	15.9	15.2	15.1	15.3	15.6	15.6	15.6	15.4	15.4	15.4
		781	Unconventional myosin-Ic OS=Homo sapiens OX=9606 GN=MYO1C PE=1 SV=4	MYO1C_HUMAN	15.6	15.4	15.6	15	14.9	15.2	15.3	15.3	15.3	15.2	15.2	15.3
		782	Nucleolar complex protein 3 homolog OS=Homo sapiens OX=9606 GN=NOC3L PE=1 SV=1	NOC3L_HUMAN	15.5	15.3	15.5	15.2	15	15.2	15.2	15.2	15.2	15.4	15.3	15.3
		783	Nucleolar GTP-binding protein 1 OS=Homo sapiens OX=9606 GN=GTPBP4 PE=1 SV=3	NOG1_HUMAN	16.1	15.9	16.1	15.6	15.4	15.8	15.8	15.8	15.8	15.9	15.8	15.9
		784	Nuclear pore complex protein Nup155 OS=Homo sapiens OX=9606 GN=NUP155 PE=1 SV=1	NU155_HUMAN	15.8	15.6	15.9	15.3	15.1	15.4	15.5	15.5	15.6	15.5	15.5	15.5
		785	UDP-N-acetylglucosamine--peptide N-acetylglucosaminyltransferase 110 kDa subunit OS=Homo sapiens OX=9606 GN=OGT PE=1 SV=3	OGT1_HUMAN	15.7	15.5	15.7	15.4	15.2	15.5	15.4	15.4	15.4	15.6	15.6	15.6
		786	Poly(A) polymerase alpha OS=Homo sapiens OX=9606 GN=PAPOLA PE=1 SV=4	PAPOA_HUMAN	15.5	15.3	15.5	14.8	14.7	15	15.2	15.2	15.2	15	15	15.1
		787	Plakophilin-2 OS=Homo sapiens OX=9606 GN=PKP2 PE=1 SV=2	PKP2_HUMAN	15.9	15.6	15.9	15.4	15.2	15.5	15.6	15.6	15.6	15.6	15.6	15.6
		788	Serine/threonine-protein phosphatase 6 regulatory subunit 3 OS=Homo sapiens OX=9606 GN=PPP6R3 PE=1 SV=2	PP6R3_HUMAN	15.6	15.3	15.6	15.1	14.9	15.2	15.3	15.3	15.3	15.3	15.3	15.3
		789	Protein phosphatase 1G OS=Homo sapiens OX=9606 GN=PPM1G PE=1 SV=1	PPM1G_HUMAN	15.6	15.5	15.7	15.2	15	15.3	15.3	15.4	15.4	15.4	15.4	15.4
		790	Peroxiredoxin-5, mitochondrial OS=Homo sapiens OX=9606 GN=PRDX5 PE=1 SV=4	PRDX5_HUMAN	16.6	16.4	16.6	16.1	15.9	16.1	16.3	16.3	16.3	16.3	16.2	16.2
		791	Ribose-phosphate pyrophosphokinase 1 OS=Homo sapiens OX=9606 GN=PRPS1 PE=1 SV=2	PRPS1_HUMAN	15.5	15.3	15.6	15	14.9	15.1	15.2	15.2	15.2	15.2	15.2	15.2
		792	26S proteasome non-ATPase regulatory subunit 4 OS=Homo sapiens OX=9606 GN=PSMD4 PE=1 SV=1	PSMD4_HUMAN	15.8	15.5	15.8	15.2	15.1	15.4	15.5	15.5	15.5	15.4	15.5	15.5
		793	Protein RCC2 OS=Homo sapiens OX=9606 GN=RCC2 PE=1 SV=2	RCC2_HUMAN	16.1	15.9	16.2	15.6	15.5	15.7	15.8	15.8	15.8	15.8	15.9	15.8
		794	40S ribosomal protein S25 OS=Homo sapiens OX=9606 GN=RPS25 PE=1 SV=1	RS25_HUMAN	16.9	16.6	16.9	16.3	16.2	16.4	16.6	16.6	16.6	16.6	16.5	16.5
		795	Protein SGT1 homolog OS=Homo sapiens OX=9606 GN=SUGT1 PE=1 SV=3	SGT1_HUMAN	16.2	15.9	16.2	15.6	15.5	15.8	15.9	15.8	15.8	15.9	15.9	15.9
		796	Tubulin beta-4B chain OS=Homo sapiens OX=9606 GN=TUBB4B PE=1 SV=1	TBB4B_HUMAN	16.5	16.2	16.5	16	15.7	16	16.2	16.1	16.2	16.2	16.1	16.1
		797	Tricarboxylate transport protein, mitochondrial OS=Homo sapiens OX=9606 GN=SLC25A1 PE=1 SV=2	TXTP_HUMAN	16.2	15.9	16.2	15.8	15.6	15.8	15.9	15.8	15.9	16	15.9	15.9
		798	Xaa-Pro aminopeptidase 1 OS=Homo sapiens OX=9606 GN=XPNPEP1 PE=1 SV=3	XPP1_HUMAN	15.9	15.7	15.9	15.3	15.2	15.5	15.6	15.6	15.6	15.5	15.6	15.6
		799	Acyl-CoA dehydrogenase family member 9, mitochondrial OS=Homo sapiens OX=9606 GN=ACAD9 PE=1 SV=1	ACAD9_HUMAN	15.7	15.5	15.8	15.3	15.2	15.5	15.4	15.5	15.5	15.6	15.5	15.6
		800	AP-3 complex subunit delta-1 OS=Homo sapiens OX=9606 GN=AP3D1 PE=1 SV=1	AP3D1_HUMAN	15.9	15.6	15.9	15.2	15.1	15.4	15.6	15.6	15.6	15.5	15.4	15.5
		801	Asparagine synthetase [glutamine-hydrolyzing] OS=Homo sapiens OX=9606 GN=ASNS PE=1 SV=4	ASNS_HUMAN	16.1	15.9	16.1	15.5	15.3	15.6	15.8	15.8	15.8	15.7	15.7	15.7
		802	Ribosome biogenesis protein BOP1 OS=Homo sapiens OX=9606 GN=BOP1 PE=1 SV=2	BOP1_HUMAN	15.3	15	15.3	14.8	14.8	14.9	15.1	14.9	15	15	15.1	15
		803	F-actin-capping protein subunit beta OS=Homo sapiens OX=9606 GN=CAPZB PE=1 SV=4	CAPZB_HUMAN	16.6	16.3	16.6	16	15.9	16.2	16.3	16.3	16.3	16.3	16.2	16.2
		804	Lanosterol 14-alpha demethylase OS=Homo sapiens OX=9606 GN=CYP51A1 PE=1 SV=3	CP51A_HUMAN	16.1	15.8	16.1	15	14.9	15.2	15.8	15.7	15.7	15.2	15.3	15.3
		805	Cleavage and polyadenylation specificity factor subunit 5 OS=Homo sapiens OX=9606 GN=NUDT21 PE=1 SV=1	CPSF5_HUMAN	15.9	15.7	16	15.3	15.2	15.4	15.6	15.7	15.7	15.5	15.5	15.5
		806	COP9 signalosome complex subunit 4 OS=Homo sapiens OX=9606 GN=COPS4 PE=1 SV=1	CSN4_HUMAN	15.7	15.5	15.8	15.2	15	15.4	15.4	15.5	15.4	15.5	15.4	15.5
		807	Cleavage stimulation factor subunit 3 OS=Homo sapiens OX=9606 GN=CSTF3 PE=1 SV=1	CSTF3_HUMAN	15.7	15.5	15.8	15.1	15.1	15.3	15.4	15.4	15.5	15.3	15.4	15.4
		808	ATP-dependent RNA helicase DDX42 OS=Homo sapiens OX=9606 GN=DDX42 PE=1 SV=1	DDX42_HUMAN	15.8	15.5	15.8	15.3	15.1	15.4	15.5	15.5	15.5	15.5	15.5	15.4
		809	Glutamate dehydrogenase 1, mitochondrial OS=Homo sapiens OX=9606 GN=GLUD1 PE=1 SV=2	DHE3_HUMAN	16.5	16.3	16.5	16.1	15.9	16.2	16.2	16.2	16.2	16.3	16.3	16.3
		810	Fragile X mental retardation syndrome-related protein 1 OS=Homo sapiens OX=9606 GN=FXR1 PE=1 SV=3	FXR1_HUMAN	16.3	16.1	16.4	15.7	15.6	15.8	16	16	16.1	15.9	16	15.9
		811	GTPase-activating protein and VPS9 domain-containing protein 1 OS=Homo sapiens OX=9606 GN=GAPVD1 PE=1 SV=2	GAPD1_HUMAN	15.8	15.5	15.8	15.3	15.1	15.4	15.5	15.4	15.5	15.5	15.5	15.5
		812	GRIP1-associated protein 1 OS=Homo sapiens OX=9606 GN=GRIPAP1 PE=1 SV=1	GRAP1_HUMAN	15.1	14.9	15.1	14.6	14.4	14.7	14.8	14.8	14.8	14.8	14.8	14.8
		813	Calpastatin OS=Homo sapiens OX=9606 GN=CAST PE=1 SV=4	ICAL_HUMAN	15.8	15.6	15.9	15.3	15.2	15.4	15.6	15.5	15.6	15.5	15.5	15.5
		814	Eukaryotic translation initiation factor 2 subunit 3 OS=Homo sapiens OX=9606 GN=EIF2S3 PE=1 SV=3	IF2G_HUMAN	16.1	15.9	16.1	15.6	15.4	15.7	15.8	15.8	15.7	15.8	15.8	15.8
		815	Kinesin-like protein KIF21A OS=Homo sapiens OX=9606 GN=KIF21A PE=1 SV=2	KI21A_HUMAN	15.7	15.5	15.7	15.1	15	15.2	15.4	15.4	15.4	15.3	15.4	15.3
		816	Myristoylated alanine-rich C-kinase substrate OS=Homo sapiens OX=9606 GN=MARCKS PE=1 SV=4	MARCS_HUMAN	17	16.8	17	16.5	16.4	16.6	16.7	16.7	16.7	16.7	16.8	16.7
		817	Protein NipSnap homolog 1 OS=Homo sapiens OX=9606 GN=NIPSNAP1 PE=1 SV=1	NIPS1_HUMAN	16.4	16.1	16.4	15.9	15.8	16	16.1	16.1	16.1	16.1	16.2	16.1
		818	Pyruvate dehydrogenase E1 component subunit beta, mitochondrial OS=Homo sapiens OX=9606 GN=PDHB PE=1 SV=3	ODPB_HUMAN	15.9	15.7	16	15.5	15.4	15.6	15.6	15.6	15.7	15.7	15.7	15.7
		819	Polyadenylate-binding protein 4 OS=Homo sapiens OX=9606 GN=PABPC4 PE=1 SV=1	PABP4_HUMAN	16.6	16.3	16.6	16.2	16	16.3	16.3	16.3	16.3	16.4	16.3	16.4
		820	Procollagen-lysine,2-oxoglutarate 5-dioxygenase 1 OS=Homo sapiens OX=9606 GN=PLOD1 PE=1 SV=2	PLOD1_HUMAN	15.5	15.3	15.6	14.8	14.8	15	15.2	15.2	15.3	15.1	15.2	15.1
		821	Plexin-B2 OS=Homo sapiens OX=9606 GN=PLXNB2 PE=1 SV=3	PLXB2_HUMAN	15.6	15.4	15.7	15.1	14.9	15.2	15.3	15.3	15.4	15.3	15.3	15.3
		822	Proteasome subunit beta type-4 OS=Homo sapiens OX=9606 GN=PSMB4 PE=1 SV=4	PSB4_HUMAN	15.8	15.6	15.9	15.4	15.3	15.5	15.5	15.5	15.5	15.6	15.6	15.6
		823	RNA-binding protein Raly OS=Homo sapiens OX=9606 GN=RALY PE=1 SV=1	RALY_HUMAN	16.7	16.4	16.7	16.1	16	16.2	16.4	16.3	16.4	16.3	16.3	16.3
		824	RNA-binding protein 39 OS=Homo sapiens OX=9606 GN=RBM39 PE=1 SV=2	RBM39_HUMAN	16.2	15.9	16.2	15.7	15.5	15.8	15.9	15.9	15.9	15.9	15.9	15.9
		825	UV excision repair protein RAD23 homolog B OS=Homo sapiens OX=9606 GN=RAD23B PE=1 SV=1	RD23B_HUMAN	15.2	15	15.2	14.7	14.5	14.9	14.9	14.9	14.9	14.9	14.8	15
		826	Protein transport protein Sec24C OS=Homo sapiens OX=9606 GN=SEC24C PE=1 SV=3	SC24C_HUMAN	15.8	15.6	15.8	15.3	15.2	15.5	15.5	15.5	15.5	15.6	15.6	15.6
		827	Splicing factor 1 OS=Homo sapiens OX=9606 GN=SF1 PE=1 SV=4	SF01_HUMAN	15.6	15.4	15.7	15.1	14.9	15.3	15.3	15.4	15.3	15.4	15.3	15.4
		828	Transducin beta-like protein 3 OS=Homo sapiens OX=9606 GN=TBL3 PE=1 SV=2	TBL3_HUMAN	15.5	15.2	15.5	15	14.8	15.2	15.2	15.2	15.2	15.3	15.2	15.3
		829	Activated RNA polymerase II transcriptional coactivator p15 OS=Homo sapiens OX=9606 GN=SUB1 PE=1 SV=3	TCP4_HUMAN	17.2	17	17.3	16.8	16.7	16.8	16.9	17	17	17	17.1	16.9
		830	Transmembrane emp24 domain-containing protein 10 OS=Homo sapiens OX=9606 GN=TMED10 PE=1 SV=2	TMEDA_HUMAN	15.5	15.3	15.5	14.9	14.9	15.1	15.2	15.2	15.2	15.1	15.2	15.2
		831	Vasodilator-stimulated phosphoprotein OS=Homo sapiens OX=9606 GN=VASP PE=1 SV=3	VASP_HUMAN	16.5	16.2	16.5	15.9	15.8	16	16.2	16.2	16.2	16.1	16.2	16.1
		832	Adenine phosphoribosyltransferase OS=Homo sapiens OX=9606 GN=APRT PE=1 SV=2	APT_HUMAN	15.5	15.4	15.6	15	14.9	15.2	15.3	15.4	15.3	15.3	15.3	15.3
		833	RNA polymerase-associated protein CTR9 homolog OS=Homo sapiens OX=9606 GN=CTR9 PE=1 SV=1	CTR9_HUMAN	16.1	15.8	16.1	15.5	15.4	15.7	15.8	15.8	15.8	15.7	15.8	15.8
		834	N(G),N(G)-dimethylarginine dimethylaminohydrolase 1 OS=Homo sapiens OX=9606 GN=DDAH1 PE=1 SV=3	DDAH1_HUMAN	15.9	15.7	15.9	15.4	15.2	15.5	15.6	15.6	15.6	15.6	15.6	15.6
		835	DnaJ homolog subfamily B member 11 OS=Homo sapiens OX=9606 GN=DNAJB11 PE=1 SV=1	DJB11_HUMAN	16	15.7	16	15.4	15.3	15.5	15.7	15.6	15.7	15.6	15.6	15.6
		836	Eukaryotic translation initiation factor 2A OS=Homo sapiens OX=9606 GN=EIF2A PE=1 SV=3	EIF2A_HUMAN	15.8	15.5	15.8	15.2	15.1	15.4	15.5	15.5	15.5	15.4	15.5	15.5
		837	rRNA 2'-O-methyltransferase fibrillarin OS=Homo sapiens OX=9606 GN=FBL PE=1 SV=2	FBRL_HUMAN	17.1	16.9	17.1	16.7	16.4	16.8	16.8	16.8	16.8	16.9	16.8	16.9
		838	Glycogen debranching enzyme OS=Homo sapiens OX=9606 GN=AGL PE=1 SV=3	GDE_HUMAN	16	15.7	16	15.4	15.3	15.5	15.7	15.7	15.7	15.6	15.6	15.6
		839	Rho GDP-dissociation inhibitor 1 OS=Homo sapiens OX=9606 GN=ARHGDIA PE=1 SV=3	GDIR1_HUMAN	16.1	15.9	16.1	15.6	15.4	15.7	15.8	15.8	15.8	15.8	15.7	15.8
		840	UMP-CMP kinase OS=Homo sapiens OX=9606 GN=CMPK1 PE=1 SV=3	KCY_HUMAN	17.3	17	17.3	16.8	16.6	16.9	17	17	17	17	17	17
		841	Eukaryotic translation elongation factor 1 epsilon-1 OS=Homo sapiens OX=9606 GN=EEF1E1 PE=1 SV=1	MCA3_HUMAN	16.2	16	16.3	15.8	15.7	16	15.9	16	16	16	16.1	16.1
		842	Methylcrotonoyl-CoA carboxylase beta chain, mitochondrial OS=Homo sapiens OX=9606 GN=MCCC2 PE=1 SV=1	MCCB_HUMAN	15.9	15.7	16	15.4	15.3	15.6	15.6	15.7	15.6	15.7	15.6	15.7
		843	Mitochondrial-processing peptidase subunit alpha OS=Homo sapiens OX=9606 GN=PMPCA PE=1 SV=2	MPPA_HUMAN	15.7	15.5	15.7	15.1	15.1	15.3	15.4	15.4	15.4	15.3	15.4	15.4
		844	Mitochondrial-processing peptidase subunit beta OS=Homo sapiens OX=9606 GN=PMPCB PE=1 SV=2	MPPB_HUMAN	15.7	15.5	15.7	15.2	15	15.4	15.4	15.4	15.4	15.4	15.4	15.5
		845	Nuclear pore complex protein Nup214 OS=Homo sapiens OX=9606 GN=NUP214 PE=1 SV=2	NU214_HUMAN	15.5	15.3	15.5	15	14.8	15.1	15.2	15.2	15.2	15.2	15.2	15.2
		846	Nuclear fragile X mental retardation-interacting protein 2 OS=Homo sapiens OX=9606 GN=NUFIP2 PE=1 SV=1	NUFP2_HUMAN	15.5	15.3	15.6	14.9	14.7	15	15.2	15.2	15.3	15.1	15.1	15.1
		847	Ran-specific GTPase-activating protein OS=Homo sapiens OX=9606 GN=RANBP1 PE=1 SV=1	RANG_HUMAN	17.5	17.3	17.6	17	16.9	17.2	17.2	17.2	17.2	17.2	17.3	17.3
		848	60S ribosomal protein L27a OS=Homo sapiens OX=9606 GN=RPL27A PE=1 SV=2	RL27A_HUMAN	16.6	16.3	16.6	16.1	15.9	16.3	16.3	16.3	16.3	16.3	16.3	16.4
		849	60S ribosomal protein L35a OS=Homo sapiens OX=9606 GN=RPL35A PE=1 SV=2	RL35A_HUMAN	17	16.8	17.1	16.5	16.4	16.6	16.8	16.7	16.8	16.7	16.8	16.7
		850	Rho-associated protein kinase 1 OS=Homo sapiens OX=9606 GN=ROCK1 PE=1 SV=1	ROCK1_HUMAN	15.7	15.5	15.8	15.2	15	15.3	15.4	15.4	15.4	15.4	15.4	15.4
		851	40S ribosomal protein S17 OS=Homo sapiens OX=9606 GN=RPS17 PE=1 SV=2	RS17_HUMAN	16.7	16.5	16.8	16.2	16	16.3	16.4	16.4	16.4	16.4	16.3	16.4
		852	Protein SON OS=Homo sapiens OX=9606 GN=SON PE=1 SV=4	SON_HUMAN	16	15.8	16	15.5	15.3	15.6	15.7	15.7	15.7	15.7	15.7	15.7
		853	Spermidine synthase OS=Homo sapiens OX=9606 GN=SRM PE=1 SV=1	SPEE_HUMAN	16.1	15.9	16.1	15.6	15.4	15.7	15.8	15.9	15.8	15.8	15.8	15.8
		854	Serine--tRNA ligase, cytoplasmic OS=Homo sapiens OX=9606 GN=SARS PE=1 SV=3	SYSC_HUMAN	15.8	15.5	15.7	15.4	15.2	15.5	15.5	15.4	15.4	15.6	15.6	15.6
		855	Tryptophan--tRNA ligase, cytoplasmic OS=Homo sapiens OX=9606 GN=WARS PE=1 SV=2	SYWC_HUMAN	16.3	16.1	16.3	15.9	15.7	16	16	16.1	16	16.1	16	16.1
		856	Protein TFG OS=Homo sapiens OX=9606 GN=TFG PE=1 SV=2	TFG_HUMAN	15.6	15.4	15.7	15.1	15	15.3	15.3	15.3	15.4	15.3	15.4	15.4
		857	Ubiquitin-like modifier-activating enzyme 6 OS=Homo sapiens OX=9606 GN=UBA6 PE=1 SV=1	UBA6_HUMAN	15.7	15.5	15.8	15.3	15.1	15.4	15.5	15.5	15.5	15.5	15.5	15.5
		858	Zinc finger CCCH domain-containing protein 15 OS=Homo sapiens OX=9606 GN=ZC3H15 PE=1 SV=1	ZC3HF_HUMAN	16.2	16	16.2	15.6	15.4	15.7	15.9	15.9	15.9	15.8	15.8	15.8
		859	Aminoacyl tRNA synthase complex-interacting multifunctional protein 1 OS=Homo sapiens OX=9606 GN=AIMP1 PE=1 SV=2	AIMP1_HUMAN	16.3	16.1	16.3	15.8	15.6	15.9	16	16	16	16.1	16	16
		860	Acidic leucine-rich nuclear phosphoprotein 32 family member A OS=Homo sapiens OX=9606 GN=ANP32A PE=1 SV=1	AN32A_HUMAN	15.2	15	15.2	14.7	14.6	14.8	14.9	15	14.9	14.9	15	14.9
		861	Apolipoprotein E OS=Homo sapiens OX=9606 GN=APOE PE=1 SV=1	APOE_HUMAN	16.2	16	16.2	15.8	15.7	15.9	15.9	15.9	15.9	16.1	16.1	16
		862	ATP synthase subunit d, mitochondrial OS=Homo sapiens OX=9606 GN=ATP5H PE=1 SV=3	ATP5H_HUMAN	16.6	16.3	16.6	16.1	16.1	16.2	16.3	16.3	16.3	16.3	16.5	16.3
		863	B-cell receptor-associated protein 31 OS=Homo sapiens OX=9606 GN=BCAP31 PE=1 SV=3	BAP31_HUMAN	17.1	16.8	17.1	16.6	16.4	16.7	16.8	16.8	16.8	16.8	16.8	16.8
		864	Basal cell adhesion molecule OS=Homo sapiens OX=9606 GN=BCAM PE=1 SV=2	BCAM_HUMAN	15.9	15.7	15.9	15.4	15.1	15.5	15.7	15.7	15.6	15.7	15.5	15.5
		865	Cell division cycle and apoptosis regulator protein 1 OS=Homo sapiens OX=9606 GN=CCAR1 PE=1 SV=2	CCAR1_HUMAN	15.9	15.7	16	15.4	15.3	15.6	15.6	15.7	15.7	15.7	15.7	15.7
		866	Cell division control protein 42 homolog OS=Homo sapiens OX=9606 GN=CDC42 PE=1 SV=2	CDC42_HUMAN	16.1	15.9	16.1	15.5	15.4	15.7	15.8	15.8	15.8	15.8	15.8	15.8
		867	Cyclin-dependent kinase 1 OS=Homo sapiens OX=9606 GN=CDK1 PE=1 SV=3	CDK1_HUMAN	16.2	16	16.3	15.5	15.5	15.7	15.9	16	16	15.7	15.8	15.8
		868	Carnitine O-palmitoyltransferase 2, mitochondrial OS=Homo sapiens OX=9606 GN=CPT2 PE=1 SV=2	CPT2_HUMAN	15.9	15.7	16	15.4	15.3	15.6	15.7	15.7	15.6	15.6	15.7	15.7
		869	Cullin-2 OS=Homo sapiens OX=9606 GN=CUL2 PE=1 SV=2	CUL2_HUMAN	16.1	15.9	16.2	15.6	15.4	15.7	15.8	15.9	15.9	15.8	15.8	15.8
		870	Deoxyribose-phosphate aldolase OS=Homo sapiens OX=9606 GN=DERA PE=1 SV=2	DEOC_HUMAN	15.8	15.5	15.8	15.3	15.2	15.5	15.5	15.5	15.5	15.5	15.6	15.6
		871	Sorbitol dehydrogenase OS=Homo sapiens OX=9606 GN=SORD PE=1 SV=4	DHSO_HUMAN	15.4	15.2	15.4	14.9	14.7	15	15.1	15.1	15.1	15.1	15.1	15.1
		872	Eukaryotic translation initiation factor 3 subunit G OS=Homo sapiens OX=9606 GN=EIF3G PE=1 SV=2	EIF3G_HUMAN	16.4	16.2	16.5	15.9	15.7	16	16.1	16.1	16.1	16.1	16	16
		873	ERO1-like protein alpha OS=Homo sapiens OX=9606 GN=ERO1A PE=1 SV=2	ERO1A_HUMAN	16	15.7	16	15.4	15.3	15.6	15.7	15.6	15.7	15.6	15.7	15.7
		874	Flotillin-2 OS=Homo sapiens OX=9606 GN=FLOT2 PE=1 SV=2	FLOT2_HUMAN	15.7	15.5	15.7	15.2	15	15.3	15.4	15.4	15.4	15.4	15.3	15.4
		875	Ras GTPase-activating protein-binding protein 1 OS=Homo sapiens OX=9606 GN=G3BP1 PE=1 SV=1	G3BP1_HUMAN	15.1	15	15.2	14.5	14.4	14.7	14.9	14.9	14.9	14.7	14.8	14.7
		876	Glutaredoxin-3 OS=Homo sapiens OX=9606 GN=GLRX3 PE=1 SV=2	GLRX3_HUMAN	16.4	16.1	16.4	15.9	15.7	16	16.1	16.1	16	16.1	16	16.1
		877	Leukotriene A-4 hydrolase OS=Homo sapiens OX=9606 GN=LTA4H PE=1 SV=2	LKHA4_HUMAN	16	15.8	16	15.5	15.3	15.6	15.7	15.7	15.7	15.7	15.7	15.7
		878	Methylmalonate-semialdehyde dehydrogenase [acylating], mitochondrial OS=Homo sapiens OX=9606 GN=ALDH6A1 PE=1 SV=2	MMSA_HUMAN	16	15.8	16.1	15.5	15.4	15.7	15.8	15.8	15.8	15.7	15.8	15.8
		879	NAD(P) transhydrogenase, mitochondrial OS=Homo sapiens OX=9606 GN=NNT PE=1 SV=3	NNTM_HUMAN	16	15.8	16.1	15.5	15.3	15.7	15.7	15.8	15.8	15.8	15.7	15.8
		880	Programmed cell death protein 5 OS=Homo sapiens OX=9606 GN=PDCD5 PE=1 SV=3	PDCD5_HUMAN	16	15.8	16.1	15.4	15.2	15.5	15.7	15.7	15.7	15.6	15.6	15.6
		881	Serine/threonine-protein phosphatase 5 OS=Homo sapiens OX=9606 GN=PPP5C PE=1 SV=1	PPP5_HUMAN	16.8	16.6	16.8	16.2	16.1	16.4	16.5	16.5	16.5	16.4	16.4	16.5
		882	Pre-mRNA-processing factor 40 homolog A OS=Homo sapiens OX=9606 GN=PRPF40A PE=1 SV=2	PR40A_HUMAN	16.1	15.8	16.1	15.6	15.4	15.7	15.8	15.8	15.8	15.8	15.8	15.8
		883	Proteasome subunit beta type-3 OS=Homo sapiens OX=9606 GN=PSMB3 PE=1 SV=2	PSB3_HUMAN	15.9	15.7	15.9	15.5	15.3	15.6	15.6	15.6	15.6	15.7	15.7	15.7
		884	26S proteasome non-ATPase regulatory subunit 14 OS=Homo sapiens OX=9606 GN=PSMD14 PE=1 SV=1	PSDE_HUMAN	16.4	16.3	16.5	15.9	15.7	15.9	16.2	16.2	16.2	16.1	16.1	16
		885	Glycogen phosphorylase, brain form OS=Homo sapiens OX=9606 GN=PYGB PE=1 SV=5	PYGB_HUMAN	16.2	15.9	16.1	15.6	15.4	15.7	15.9	15.8	15.8	15.8	15.8	15.8
		886	Rho-associated protein kinase 2 OS=Homo sapiens OX=9606 GN=ROCK2 PE=1 SV=4	ROCK2_HUMAN	16	15.8	16	15.5	15.3	15.6	15.7	15.7	15.7	15.7	15.7	15.7
		887	Translocation protein SEC63 homolog OS=Homo sapiens OX=9606 GN=SEC63 PE=1 SV=2	SEC63_HUMAN	15.6	15.3	15.6	15.1	14.9	15.2	15.3	15.2	15.2	15.3	15.3	15.3
		888	Alpha-soluble NSF attachment protein OS=Homo sapiens OX=9606 GN=NAPA PE=1 SV=3	SNAA_HUMAN	15.9	15.7	15.9	15.3	15.1	15.5	15.7	15.6	15.6	15.5	15.5	15.6
		889	U2 snRNP-associated SURP motif-containing protein OS=Homo sapiens OX=9606 GN=U2SURP PE=1 SV=2	SR140_HUMAN	15.7	15.5	15.7	15.1	15	15.3	15.4	15.4	15.4	15.3	15.4	15.4
		890	SURP and G-patch domain-containing protein 2 OS=Homo sapiens OX=9606 GN=SUGP2 PE=1 SV=2	SUGP2_HUMAN	16	15.8	16	15.5	15.4	15.6	15.7	15.7	15.7	15.7	15.7	15.7
		891	E3 UFM1-protein ligase 1 OS=Homo sapiens OX=9606 GN=UFL1 PE=1 SV=2	UFL1_HUMAN	15.9	15.6	15.8	15.4	15.2	15.5	15.6	15.5	15.5	15.6	15.6	15.6
		892	Alpha-2-macroglobulin OS=Homo sapiens OX=9606 GN=A2M PE=1 SV=3	A2MG_HUMAN	15.8	15.6	15.7	16.3	16.1	16.4	15.5	15.6	15.4	16.6	16.5	16.6
		893	Acidic leucine-rich nuclear phosphoprotein 32 family member B OS=Homo sapiens OX=9606 GN=ANP32B PE=1 SV=1	AN32B_HUMAN	17	16.7	17	16.4	16.2	16.5	16.7	16.7	16.7	16.7	16.6	16.6
		894	Basigin OS=Homo sapiens OX=9606 GN=BSG PE=1 SV=2	BASI_HUMAN	15.9	15.7	15.9	15.4	15.3	15.5	15.6	15.6	15.6	15.7	15.7	15.6
		895	E3 ubiquitin-protein ligase BRE1A OS=Homo sapiens OX=9606 GN=RNF20 PE=1 SV=2	BRE1A_HUMAN	15.6	15.4	15.6	15	14.9	15.2	15.3	15.3	15.3	15.2	15.3	15.2
		896	Macrophage-capping protein OS=Homo sapiens OX=9606 GN=CAPG PE=1 SV=2	CAPG_HUMAN	16.2	15.9	16.2	15.7	15.5	15.8	15.9	15.9	15.9	15.9	15.9	15.9
		897	Cellular nucleic acid-binding protein OS=Homo sapiens OX=9606 GN=CNBP PE=1 SV=1	CNBP_HUMAN	15.8	15.6	15.9	15.4	15.2	15.5	15.6	15.6	15.6	15.6	15.6	15.6
		898	Translation initiation factor eIF-2B subunit alpha OS=Homo sapiens OX=9606 GN=EIF2B1 PE=1 SV=1	EI2BA_HUMAN	16.2	16	16.2	15.7	15.5	15.8	15.9	15.9	15.9	15.9	15.9	15.9
		899	Fascin OS=Homo sapiens OX=9606 GN=FSCN1 PE=1 SV=3	FSCN1_HUMAN	15.4	15.2	15.4	14.8	14.7	14.9	15.1	15.2	15.1	15	15.1	15
		900	GRIP and coiled-coil domain-containing protein 2 OS=Homo sapiens OX=9606 GN=GCC2 PE=1 SV=4	GCC2_HUMAN	15.5	15.3	15.5	15	14.8	15.2	15.2	15.2	15.2	15.2	15.2	15.3
		901	Gamma-glutamyl hydrolase OS=Homo sapiens OX=9606 GN=GGH PE=1 SV=2	GGH_HUMAN	16.8	16.5	16.8	16.2	16	16.3	16.5	16.5	16.5	16.4	16.4	16.4
		902	Glycerol kinase OS=Homo sapiens OX=9606 GN=GK PE=1 SV=3	GLPK_HUMAN	15.6	15.3	15.6	15.1	15	15.2	15.3	15.3	15.3	15.3	15.3	15.3
		903	GrpE protein homolog 1, mitochondrial OS=Homo sapiens OX=9606 GN=GRPEL1 PE=1 SV=2	GRPE1_HUMAN	16.4	16.1	16.4	16	15.8	16.1	16.1	16	16	16.2	16.1	16.2
		904	Hydroxysteroid dehydrogenase-like protein 2 OS=Homo sapiens OX=9606 GN=HSDL2 PE=1 SV=1	HSDL2_HUMAN	16.1	15.9	16.2	15.7	15.5	15.7	15.8	15.8	15.9	15.9	15.9	15.9
		905	Eukaryotic translation initiation factor 5A-1 OS=Homo sapiens OX=9606 GN=EIF5A PE=1 SV=2	IF5A1_HUMAN	15.4	15.2	15.4	15.1	14.8	15.2	15.2	15.1	15.1	15.3	15.2	15.3
		906	Importin-9 OS=Homo sapiens OX=9606 GN=IPO9 PE=1 SV=3	IPO9_HUMAN	15.7	15.4	15.7	15.1	15	15.2	15.4	15.3	15.4	15.3	15.4	15.3
		907	C-Jun-amino-terminal kinase-interacting protein 4 OS=Homo sapiens OX=9606 GN=SPAG9 PE=1 SV=4	JIP4_HUMAN	15.7	15.6	15.8	15.3	15.1	15.4	15.4	15.5	15.5	15.5	15.5	15.5
		908	Adenylate kinase 2, mitochondrial OS=Homo sapiens OX=9606 GN=AK2 PE=1 SV=2	KAD2_HUMAN	16.7	16.5	16.8	16.3	16.1	16.4	16.5	16.4	16.4	16.5	16.5	16.5
		909	Luc7-like protein 3 OS=Homo sapiens OX=9606 GN=LUC7L3 PE=1 SV=2	LC7L3_HUMAN	16.6	16.3	16.6	16.1	15.8	16.1	16.3	16.3	16.3	16.2	16.3	16.2
		910	Leucine-rich repeat-containing protein 47 OS=Homo sapiens OX=9606 GN=LRRC47 PE=1 SV=1	LRC47_HUMAN	15.4	15.2	15.4	14.9	14.8	15	15.1	15.2	15.1	15.2	15.2	15.1
		911	Lysosomal alpha-glucosidase OS=Homo sapiens OX=9606 GN=GAA PE=1 SV=4	LYAG_HUMAN	15.8	15.5	15.8	15.2	15	15.4	15.5	15.5	15.5	15.4	15.4	15.5
		912	Cation-independent mannose-6-phosphate receptor OS=Homo sapiens OX=9606 GN=IGF2R PE=1 SV=3	MPRI_HUMAN	15.9	15.7	16	15.5	15.4	15.7	15.6	15.6	15.6	15.7	15.8	15.8
		913	Diphosphomevalonate decarboxylase OS=Homo sapiens OX=9606 GN=MVD PE=1 SV=1	MVD1_HUMAN	15.9	15.7	15.9	15.4	15.2	15.5	15.6	15.6	15.6	15.6	15.6	15.6
		914	Nucleoside diphosphate kinase A OS=Homo sapiens OX=9606 GN=NME1 PE=1 SV=1	NDKA_HUMAN	17	16.8	17.1	16.6	16.5	16.7	16.7	16.8	16.8	16.8	16.9	16.8
		915	Sterol-4-alpha-carboxylate 3-dehydrogenase, decarboxylating OS=Homo sapiens OX=9606 GN=NSDHL PE=1 SV=2	NSDHL_HUMAN	16.5	16.3	16.5	16	15.8	16.1	16.2	16.2	16.2	16.2	16.2	16.2
		916	Nuclear pore complex protein Nup133 OS=Homo sapiens OX=9606 GN=NUP133 PE=1 SV=2	NU133_HUMAN	15.6	15.4	15.7	15.1	15	15.3	15.4	15.4	15.4	15.3	15.4	15.4
		917	Xaa-Pro dipeptidase OS=Homo sapiens OX=9606 GN=PEPD PE=1 SV=3	PEPD_HUMAN	16	15.8	16	15.5	15.3	15.6	15.7	15.7	15.7	15.7	15.7	15.7
		918	Prefoldin subunit 2 OS=Homo sapiens OX=9606 GN=PFDN2 PE=1 SV=1	PFD2_HUMAN	16.1	15.9	16.2	15.7	15.5	15.8	15.8	15.9	15.9	15.9	15.8	15.9
		919	Phospholipase A-2-activating protein OS=Homo sapiens OX=9606 GN=PLAA PE=1 SV=2	PLAP_HUMAN	15.9	15.7	15.9	15.4	15.3	15.6	15.6	15.6	15.6	15.6	15.7	15.7
		920	Procollagen-lysine,2-oxoglutarate 5-dioxygenase 3 OS=Homo sapiens OX=9606 GN=PLOD3 PE=1 SV=1	PLOD3_HUMAN	15.6	15.3	15.6	15	14.9	15.2	15.3	15.3	15.2	15.2	15.3	15.2
		921	Ras-related protein Rab-6A OS=Homo sapiens OX=9606 GN=RAB6A PE=1 SV=3	RAB6A_HUMAN	16	15.8	16	15.7	15.4	15.7	15.7	15.7	15.7	15.9	15.8	15.8
		922	RNA-binding protein 14 OS=Homo sapiens OX=9606 GN=RBM14 PE=1 SV=2	RBM14_HUMAN	16.4	16.2	16.4	15.9	15.6	16	16.1	16.1	16.1	16.1	16	16.1
		923	RNA-binding motif protein, X chromosome OS=Homo sapiens OX=9606 GN=RBMX PE=1 SV=3	RBMX_HUMAN	16.8	16.5	16.8	16.2	16	16.3	16.5	16.4	16.5	16.4	16.4	16.4
		924	60S ribosomal protein L27 OS=Homo sapiens OX=9606 GN=RPL27 PE=1 SV=2	RL27_HUMAN	16.5	16.2	16.5	16	15.8	16.1	16.2	16.2	16.2	16.2	16.2	16.2
		925	Paired amphipathic helix protein Sin3a OS=Homo sapiens OX=9606 GN=SIN3A PE=1 SV=2	SIN3A_HUMAN	15.8	15.6	15.8	15.2	15.1	15.3	15.5	15.5	15.5	15.5	15.5	15.4
		926	Beta-1-syntrophin OS=Homo sapiens OX=9606 GN=SNTB1 PE=1 SV=3	SNTB1_HUMAN	15.7	15.5	15.7	15.3	15.1	15.4	15.4	15.4	15.4	15.5	15.5	15.5
		927	Spermine synthase OS=Homo sapiens OX=9606 GN=SMS PE=1 SV=2	SPSY_HUMAN	16.1	15.9	16.1	15.6	15.4	15.7	15.8	15.8	15.8	15.8	15.8	15.8
		928	Signal recognition particle receptor subunit alpha OS=Homo sapiens OX=9606 GN=SRPRA PE=1 SV=2	SRPRA_HUMAN	16.2	16	16.3	15.7	15.5	15.8	15.9	15.9	15.9	15.9	15.9	15.9
		929	Serine/arginine-rich splicing factor 3 OS=Homo sapiens OX=9606 GN=SRSF3 PE=1 SV=1	SRSF3_HUMAN	17.7	17.6	17.8	17.3	17.1	17.3	17.5	17.5	17.5	17.5	17.4	17.4
		930	Translocon-associated protein subunit delta OS=Homo sapiens OX=9606 GN=SSR4 PE=1 SV=1	SSRD_HUMAN	15.3	15.1	15.4	14.7	14.7	14.9	15	15	15	14.9	15.1	15
		931	Stomatin-like protein 2, mitochondrial OS=Homo sapiens OX=9606 GN=STOML2 PE=1 SV=1	STML2_HUMAN	16	15.8	16	15.6	15.4	15.7	15.7	15.7	15.7	15.8	15.8	15.8
		932	Very-long-chain enoyl-CoA reductase OS=Homo sapiens OX=9606 GN=TECR PE=1 SV=1	TECR_HUMAN	16.2	16	16.3	15.7	15.6	15.8	15.9	15.9	16	15.9	16	15.9
		933	General transcription factor 3C polypeptide 1 OS=Homo sapiens OX=9606 GN=GTF3C1 PE=1 SV=4	TF3C1_HUMAN	15.3	15.1	15.3	14.7	14.6	14.9	15	15	15	14.9	14.9	14.9
		934	THO complex subunit 1 OS=Homo sapiens OX=9606 GN=THOC1 PE=1 SV=1	THOC1_HUMAN	15.6	15.3	15.6	15.1	14.9	15.2	15.3	15.2	15.3	15.3	15.3	15.3
		935	Ubiquitin-conjugating enzyme E2 N OS=Homo sapiens OX=9606 GN=UBE2N PE=1 SV=1	UBE2N_HUMAN	15.5	15.4	15.6	15.1	14.9	15.1	15.2	15.3	15.3	15.3	15.2	15.2
		936	Zinc finger CCCH-type antiviral protein 1 OS=Homo sapiens OX=9606 GN=ZC3HAV1 PE=1 SV=3	ZCCHV_HUMAN	15.6	15.3	15.6	14.9	14.7	15.1	15.3	15.2	15.3	15.1	15.1	15.2
		937	Alpha-1-antitrypsin OS=Homo sapiens OX=9606 GN=SERPINA1 PE=1 SV=3	A1AT_HUMAN	16.5	16.3	16.6	15.7	15.6	15.9	16.2	16.2	16.3	15.9	16	16
		938	Acyl-CoA-binding domain-containing protein 5 OS=Homo sapiens OX=9606 GN=ACBD5 PE=1 SV=1	ACBD5_HUMAN	15.7	15.4	15.8	15.5	15.4	15.6	15.4	15.3	15.5	15.7	15.8	15.7
		939	Acyl-CoA-binding protein OS=Homo sapiens OX=9606 GN=DBI PE=1 SV=2	ACBP_HUMAN	17.3	17	17.3	16.8	16.6	16.9	17	16.9	17	17.1	17	16.9
		940	ADP/ATP translocase 3 OS=Homo sapiens OX=9606 GN=SLC25A6 PE=1 SV=4	ADT3_HUMAN	15.2	14.9	15.1	14.7	14.5	14.7	14.9	14.9	14.8	14.9	14.8	14.8
		941	AH receptor-interacting protein OS=Homo sapiens OX=9606 GN=AIP PE=1 SV=2	AIP_HUMAN	15.9	15.8	16	15.4	15.3	15.6	15.6	15.7	15.7	15.6	15.7	15.7
		942	Acidic leucine-rich nuclear phosphoprotein 32 family member E OS=Homo sapiens OX=9606 GN=ANP32E PE=1 SV=1	AN32E_HUMAN	16.1	15.9	16.1	15.6	15.4	15.7	15.8	15.8	15.8	15.9	15.8	15.8
		943	AP-2 complex subunit alpha-2 OS=Homo sapiens OX=9606 GN=AP2A2 PE=1 SV=2	AP2A2_HUMAN	15.4	15.2	15.4	15	14.9	15.1	15.2	15.2	15.1	15.2	15.2	15.2
		944	AT-rich interactive domain-containing protein 3A OS=Homo sapiens OX=9606 GN=ARID3A PE=1 SV=2	ARI3A_HUMAN	16.2	16	16.3	15.8	15.6	15.9	15.9	16	16	16	16	16
		945	Tyrosine-protein kinase BAZ1B OS=Homo sapiens OX=9606 GN=BAZ1B PE=1 SV=2	BAZ1B_HUMAN	15.7	15.5	15.8	15.2	15	15.3	15.4	15.4	15.5	15.4	15.4	15.4
		946	Ribosome biogenesis protein BMS1 homolog OS=Homo sapiens OX=9606 GN=BMS1 PE=1 SV=1	BMS1_HUMAN	15.5	15.4	15.6	15.1	15	15.2	15.2	15.3	15.3	15.4	15.4	15.3
		947	Chromobox protein homolog 3 OS=Homo sapiens OX=9606 GN=CBX3 PE=1 SV=4	CBX3_HUMAN	16.3	16.1	16.3	15.7	15.6	15.8	16	16	16	15.9	15.9	15.9
		948	ATP-dependent Clp protease ATP-binding subunit clpX-like, mitochondrial OS=Homo sapiens OX=9606 GN=CLPX PE=1 SV=2	CLPX_HUMAN	16.2	16	16.3	15.7	15.5	15.8	15.9	15.9	15.9	15.9	15.9	15.9
		949	Cleavage and polyadenylation specificity factor subunit 1 OS=Homo sapiens OX=9606 GN=CPSF1 PE=1 SV=2	CPSF1_HUMAN	15.8	15.5	15.8	15.2	15.1	15.4	15.5	15.5	15.5	15.5	15.5	15.5
		950	Cleavage and polyadenylation specificity factor subunit 7 OS=Homo sapiens OX=9606 GN=CPSF7 PE=1 SV=1	CPSF7_HUMAN	15.8	15.6	15.9	15.3	15.1	15.4	15.5	15.5	15.5	15.5	15.4	15.5
		951	Casein kinase II subunit alpha OS=Homo sapiens OX=9606 GN=CSNK2A1 PE=1 SV=1	CSK21_HUMAN	16.1	15.9	16.2	15.6	15.5	15.7	15.8	15.8	15.9	15.8	15.8	15.8
		952	Estradiol 17-beta-dehydrogenase 11 OS=Homo sapiens OX=9606 GN=HSD17B11 PE=1 SV=3	DHB11_HUMAN	16.3	16.1	16.4	15.9	15.8	16	16.1	16	16.1	16.1	16.1	16.1
		953	Dynamin-1-like protein OS=Homo sapiens OX=9606 GN=DNM1L PE=1 SV=2	DNM1L_HUMAN	16	15.8	16.1	15.5	15.4	15.7	15.7	15.7	15.8	15.7	15.8	15.8
		954	Enoyl-CoA delta isomerase 2, mitochondrial OS=Homo sapiens OX=9606 GN=ECI2 PE=1 SV=4	ECI2_HUMAN	16.3	16.1	16.3	15.8	15.7	15.9	16	16	16	16	16	16
		955	Endothelial differentiation-related factor 1 OS=Homo sapiens OX=9606 GN=EDF1 PE=1 SV=1	EDF1_HUMAN	16.3	16	16.3	15.5	15.4	15.6	16	15.9	16	15.7	15.7	15.7
		956	CAAX prenyl protease 1 homolog OS=Homo sapiens OX=9606 GN=ZMPSTE24 PE=1 SV=2	FACE1_HUMAN	16	15.7	16	15.5	15.4	15.7	15.7	15.7	15.7	15.7	15.7	15.8
		957	Farnesyl pyrophosphate synthase OS=Homo sapiens OX=9606 GN=FDPS PE=1 SV=4	FPPS_HUMAN	16.5	16.2	16.5	15.9	15.7	16	16.2	16.1	16.2	16.1	16.1	16.1
		958	Far upstream element-binding protein 1 OS=Homo sapiens OX=9606 GN=FUBP1 PE=1 SV=3	FUBP1_HUMAN	16.3	16.1	16.3	15.7	15.5	15.8	16	16	16	15.9	15.9	15.9
		959	Histone H1.0 OS=Homo sapiens OX=9606 GN=H1F0 PE=1 SV=3	H10_HUMAN	16.2	15.9	16.2	15.9	15.7	16	15.9	15.9	15.9	16.1	16	16.1
		960	28 kDa heat- and acid-stable phosphoprotein OS=Homo sapiens OX=9606 GN=PDAP1 PE=1 SV=1	HAP28_HUMAN	16.2	16	16.3	15.7	15.5	15.8	15.9	15.9	16	15.9	15.9	15.9
		961	Heat shock protein beta-1 OS=Homo sapiens OX=9606 GN=HSPB1 PE=1 SV=2	HSPB1_HUMAN	16.4	16.2	16.5	15.6	15.4	15.7	16.2	16.2	16.2	15.8	15.8	15.8
		962	Bifunctional epoxide hydrolase 2 OS=Homo sapiens OX=9606 GN=EPHX2 PE=1 SV=2	HYES_HUMAN	15.8	15.6	15.8	15.3	15.2	15.4	15.5	15.5	15.5	15.6	15.5	15.5
		963	Eukaryotic translation initiation factor 5 OS=Homo sapiens OX=9606 GN=EIF5 PE=1 SV=2	IF5_HUMAN	16.4	16.2	16.4	15.9	15.7	16	16.1	16.1	16.1	16.2	16.1	16.1
		964	Inorganic pyrophosphatase 2, mitochondrial OS=Homo sapiens OX=9606 GN=PPA2 PE=1 SV=2	IPYR2_HUMAN	16	15.8	16	15.6	15.5	15.6	15.7	15.7	15.7	15.8	15.9	15.7
		965	Laminin subunit beta-1 OS=Homo sapiens OX=9606 GN=LAMB1 PE=1 SV=2	LAMB1_HUMAN	16.3	16.1	16.3	15.6	15.5	15.8	16	16	16	15.9	15.9	15.9
		966	LIM domain and actin-binding protein 1 OS=Homo sapiens OX=9606 GN=LIMA1 PE=1 SV=1	LIMA1_HUMAN	16.2	15.9	16.2	15.8	15.5	15.9	15.9	15.9	15.9	16	15.9	15.9
		967	Cell growth-regulating nucleolar protein OS=Homo sapiens OX=9606 GN=LYAR PE=1 SV=2	LYAR_HUMAN	16.1	16	16.1	15.8	15.6	15.8	15.8	15.9	15.8	16	15.9	15.9
		968	Methionine aminopeptidase 2 OS=Homo sapiens OX=9606 GN=METAP2 PE=1 SV=1	MAP2_HUMAN	15.5	15.2	15.5	15	14.8	15.1	15.2	15.1	15.2	15.2	15.2	15.2
		969	MMS19 nucleotide excision repair protein homolog OS=Homo sapiens OX=9606 GN=MMS19 PE=1 SV=2	MMS19_HUMAN	14.6	14.4	14.7	14	14	14.2	14.3	14.4	14.3	14.3	14.3	14.3
		970	Mitochondrial carrier homolog 2 OS=Homo sapiens OX=9606 GN=MTCH2 PE=1 SV=1	MTCH2_HUMAN	15.6	15.3	15.6	15.1	14.9	15.2	15.3	15.2	15.2	15.3	15.3	15.3
		971	Prolyl 4-hydroxylase subunit alpha-1 OS=Homo sapiens OX=9606 GN=P4HA1 PE=1 SV=2	P4HA1_HUMAN	16.3	16	16.3	15.6	15.5	15.8	16	15.9	16	15.8	15.9	15.9
		972	Ethanolamine-phosphate cytidylyltransferase OS=Homo sapiens OX=9606 GN=PCYT2 PE=1 SV=1	PCY2_HUMAN	16.8	16.5	16.8	16.3	16.1	16.4	16.5	16.5	16.5	16.5	16.5	16.5
		973	Sister chromatid cohesion protein PDS5 homolog B OS=Homo sapiens OX=9606 GN=PDS5B PE=1 SV=1	PDS5B_HUMAN	15.7	15.5	15.8	15.3	15.2	15.3	15.4	15.4	15.5	15.5	15.5	15.4
		974	Pinin OS=Homo sapiens OX=9606 GN=PNN PE=1 SV=5	PININ_HUMAN	16.4	16.1	16.4	15.9	15.8	16	16	16.1	16.1	16.1	16.1	16.1
		975	Prolyl endopeptidase OS=Homo sapiens OX=9606 GN=PREP PE=1 SV=2	PPCE_HUMAN	15.6	15.4	15.6	15.1	15	15.2	15.3	15.3	15.3	15.3	15.4	15.3
		976	Protein PRRC2C OS=Homo sapiens OX=9606 GN=PRRC2C PE=1 SV=4	PRC2C_HUMAN	16	15.8	16.1	15.3	15.1	15.5	15.7	15.7	15.7	15.5	15.5	15.6
		977	Amidophosphoribosyltransferase OS=Homo sapiens OX=9606 GN=PPAT PE=1 SV=1	PUR1_HUMAN	15.7	15.5	15.7	15.1	15	15.3	15.4	15.4	15.4	15.3	15.4	15.4
		978	ATP-dependent DNA helicase Q1 OS=Homo sapiens OX=9606 GN=RECQL PE=1 SV=3	RECQ1_HUMAN	16.1	15.9	16.1	15.6	15.3	15.7	15.8	15.8	15.8	15.8	15.7	15.8
		979	Telomere-associated protein RIF1 OS=Homo sapiens OX=9606 GN=RIF1 PE=1 SV=2	RIF1_HUMAN	16	15.8	16.1	15.4	15.2	15.5	15.7	15.7	15.7	15.6	15.6	15.6
		980	60S ribosomal protein L22 OS=Homo sapiens OX=9606 GN=RPL22 PE=1 SV=2	RL22_HUMAN	15.9	15.7	15.9	15.5	15.4	15.5	15.6	15.7	15.6	15.7	15.8	15.6
		981	60S ribosomal protein L34 OS=Homo sapiens OX=9606 GN=RPL34 PE=1 SV=3	RL34_HUMAN	16.8	16.5	16.8	16.3	16.1	16.4	16.5	16.5	16.5	16.5	16.5	16.5
		982	Small nuclear ribonucleoprotein E OS=Homo sapiens OX=9606 GN=SNRPE PE=1 SV=1	RUXE_HUMAN	13.5	13.2	13.5	13	13.2	13.3	13.2	13.2	13.2	13.3	13.6	13.3
		983	Signal recognition particle 9 kDa protein OS=Homo sapiens OX=9606 GN=SRP9 PE=1 SV=2	SRP09_HUMAN	17.3	17.1	17.3	16.7	16.5	16.7	17	17	17	16.9	16.8	16.8
		984	Dolichyl-diphosphooligosaccharide--protein glycosyltransferase subunit STT3B OS=Homo sapiens OX=9606 GN=STT3B PE=1 SV=1	STT3B_HUMAN	16.6	16.3	16.6	16	15.8	16.1	16.3	16.3	16.3	16.2	16.2	16.2
		985	Phenylalanine--tRNA ligase alpha subunit OS=Homo sapiens OX=9606 GN=FARSA PE=1 SV=3	SYFA_HUMAN	15.8	15.6	15.9	15.3	15.3	15.5	15.5	15.5	15.6	15.5	15.6	15.6
		986	3-ketoacyl-CoA thiolase, peroxisomal OS=Homo sapiens OX=9606 GN=ACAA1 PE=1 SV=2	THIK_HUMAN	15.4	15.2	15.4	15	14.8	15.1	15.2	15.1	15.1	15.2	15.2	15.2
		987	Transmembrane emp24 domain-containing protein 2 OS=Homo sapiens OX=9606 GN=TMED2 PE=1 SV=1	TMED2_HUMAN	15.9	15.7	16	15.4	15.4	15.5	15.6	15.7	15.6	15.6	15.7	15.7
		988	Tropomyosin alpha-3 chain OS=Homo sapiens OX=9606 GN=TPM3 PE=1 SV=2	TPM3_HUMAN	16.8	16.6	16.8	16.2	16.1	16.4	16.5	16.5	16.5	16.4	16.5	16.5
		989	Transformer-2 protein homolog beta OS=Homo sapiens OX=9606 GN=TRA2B PE=1 SV=1	TRA2B_HUMAN	15.4	15.2	15.4	14.9	14.7	15.1	15.1	15.1	15.1	15.2	15.1	15.2
		990	E3 ubiquitin/ISG15 ligase TRIM25 OS=Homo sapiens OX=9606 GN=TRIM25 PE=1 SV=2	TRI25_HUMAN	16	15.8	16	15.6	15.3	15.7	15.7	15.7	15.7	15.8	15.7	15.8
		991	Thioredoxin reductase 1, cytoplasmic OS=Homo sapiens OX=9606 GN=TXNRD1 PE=1 SV=3	TRXR1_HUMAN	15.8	15.6	15.9	15.4	15.2	15.6	15.6	15.6	15.5	15.6	15.6	15.7
		992	ATP-dependent zinc metalloprotease YME1L1 OS=Homo sapiens OX=9606 GN=YME1L1 PE=1 SV=2	YMEL1_HUMAN	15.8	15.6	15.8	15.1	15	15.3	15.5	15.5	15.5	15.3	15.4	15.4
		993	5'-nucleotidase OS=Homo sapiens OX=9606 GN=NT5E PE=1 SV=1	5NTD_HUMAN	15.8	15.6	15.9	15.3	15.1	15.5	15.6	15.5	15.6	15.5	15.5	15.6
		994	AMP deaminase 2 OS=Homo sapiens OX=9606 GN=AMPD2 PE=1 SV=2	AMPD2_HUMAN	15.9	15.6	15.9	15.4	15.1	15.4	15.6	15.5	15.5	15.6	15.5	15.5
		995	Alpha-2-macroglobulin receptor-associated protein OS=Homo sapiens OX=9606 GN=LRPAP1 PE=1 SV=1	AMRP_HUMAN	16	15.7	16	15.4	15.3	15.6	15.7	15.7	15.7	15.7	15.6	15.7
		996	Annexin A11 OS=Homo sapiens OX=9606 GN=ANXA11 PE=1 SV=1	ANX11_HUMAN	15.9	15.7	16	15.5	15.3	15.5	15.7	15.7	15.6	15.7	15.7	15.6
		997	AP-2 complex subunit mu OS=Homo sapiens OX=9606 GN=AP2M1 PE=1 SV=2	AP2M1_HUMAN	16.2	16	16.3	15.7	15.5	15.9	15.9	15.9	15.9	15.9	15.9	16
		998	Plasma membrane calcium-transporting ATPase 1 OS=Homo sapiens OX=9606 GN=ATP2B1 PE=1 SV=3	AT2B1_HUMAN	16	15.7	16	15.6	15.5	15.7	15.7	15.7	15.7	15.8	15.9	15.8
		999	Ataxin-10 OS=Homo sapiens OX=9606 GN=ATXN10 PE=1 SV=1	ATX10_HUMAN	15.9	15.7	16	15.1	15	15.3	15.6	15.6	15.6	15.3	15.3	15.4
		1000	Protein canopy homolog 2 OS=Homo sapiens OX=9606 GN=CNPY2 PE=1 SV=1	CNPY2_HUMAN	16.1	15.9	16.2	15.6	15.5	15.8	15.8	15.8	15.8	15.9	15.9	15.9
		1001	Cytochrome b5 type B OS=Homo sapiens OX=9606 GN=CYB5B PE=1 SV=2	CYB5B_HUMAN	14.3	14	14.3	13.9	13.7	14	14	14	14	14.2	14.1	14.1
		1002	Developmentally-regulated GTP-binding protein 1 OS=Homo sapiens OX=9606 GN=DRG1 PE=1 SV=1	DRG1_HUMAN	16.4	16.2	16.5	15.9	15.7	16	16.1	16.2	16.2	16.1	16.1	16.1
		1003	Spliceosome RNA helicase DDX39B OS=Homo sapiens OX=9606 GN=DDX39B PE=1 SV=1	DX39B_HUMAN	15.6	15.4	15.6	15.2	15	15.3	15.3	15.4	15.3	15.4	15.4	15.4
		1004	Epidermal growth factor receptor OS=Homo sapiens OX=9606 GN=EGFR PE=1 SV=2	EGFR_HUMAN	15.6	15.4	15.7	15.2	15	15.3	15.3	15.4	15.4	15.4	15.4	15.4
		1005	Very-long-chain (3R)-3-hydroxyacyl-CoA dehydratase 3 OS=Homo sapiens OX=9606 GN=HACD3 PE=1 SV=2	HACD3_HUMAN	16	15.8	16.1	15.6	15.5	15.7	15.7	15.8	15.8	15.8	15.9	15.8
		1006	Host cell factor 1 OS=Homo sapiens OX=9606 GN=HCFC1 PE=1 SV=2	HCFC1_HUMAN	15.6	15.4	15.7	15.1	14.9	15.2	15.3	15.3	15.3	15.3	15.3	15.3
		1007	Heterochromatin protein 1-binding protein 3 OS=Homo sapiens OX=9606 GN=HP1BP3 PE=1 SV=1	HP1B3_HUMAN	16.1	15.8	16.1	15.6	15.4	15.7	15.8	15.8	15.8	15.8	15.8	15.8
		1008	Integrin alpha-6 OS=Homo sapiens OX=9606 GN=ITGA6 PE=1 SV=5	ITA6_HUMAN	16	15.7	16	15.4	15.3	15.6	15.7	15.6	15.7	15.6	15.7	15.7
		1009	Kinesin-like protein KIF13B OS=Homo sapiens OX=9606 GN=KIF13B PE=1 SV=2	KI13B_HUMAN	14.9	14.7	15	14.4	14.3	14.5	14.6	14.7	14.7	14.6	14.6	14.6
		1010	Lysosome-associated membrane glycoprotein 2 OS=Homo sapiens OX=9606 GN=LAMP2 PE=1 SV=2	LAMP2_HUMAN	16.4	16.2	16.4	16	15.9	16.2	16.1	16.1	16	16.2	16.2	16.3
		1011	Alpha-mannosidase 2 OS=Homo sapiens OX=9606 GN=MAN2A1 PE=1 SV=2	MA2A1_HUMAN	15.7	15.5	15.7	15.1	15	15.3	15.4	15.4	15.4	15.4	15.4	15.4
		1012	Unconventional myosin-IXb OS=Homo sapiens OX=9606 GN=MYO9B PE=1 SV=3	MYO9B_HUMAN	15.8	15.6	15.9	15.2	15.1	15.4	15.5	15.6	15.6	15.4	15.5	15.5
		1013	Nucleolar complex protein 2 homolog OS=Homo sapiens OX=9606 GN=NOC2L PE=1 SV=4	NOC2L_HUMAN	16.4	16.2	16.4	15.9	15.8	16.1	16.1	16.1	16.1	16.2	16.1	16.2
		1014	Nuclear pore complex protein Nup50 OS=Homo sapiens OX=9606 GN=NUP50 PE=1 SV=2	NUP50_HUMAN	16.4	16.2	16.4	15.8	15.6	16	16.1	16.1	16.1	16	16	16.1
		1015	Prenylcysteine oxidase 1 OS=Homo sapiens OX=9606 GN=PCYOX1 PE=1 SV=3	PCYOX_HUMAN	16.3	16	16.3	15.8	15.7	15.9	16	15.9	16	16	16	16
		1016	Pirin OS=Homo sapiens OX=9606 GN=PIR PE=1 SV=1	PIR_HUMAN	15.7	15.5	15.7	15.2	15	15.3	15.4	15.4	15.4	15.4	15.4	15.4
		1017	Nuclear pore membrane glycoprotein 210 OS=Homo sapiens OX=9606 GN=NUP210 PE=1 SV=3	PO210_HUMAN	15.9	15.7	15.9	15.4	15.2	15.5	15.6	15.6	15.6	15.6	15.6	15.6
		1018	Proteasome activator complex subunit 2 OS=Homo sapiens OX=9606 GN=PSME2 PE=1 SV=4	PSME2_HUMAN	16.2	16	16.3	15.8	15.7	16	15.9	15.9	16	16.1	16.1	16.1
		1019	Tyrosine-protein phosphatase non-receptor type 11 OS=Homo sapiens OX=9606 GN=PTPN11 PE=1 SV=2	PTN11_HUMAN	15.8	15.6	15.8	15.3	15.2	15.4	15.5	15.5	15.5	15.5	15.6	15.5
		1020	60S ribosomal protein L31 OS=Homo sapiens OX=9606 GN=RPL31 PE=1 SV=1	RL31_HUMAN	17.5	17.2	17.5	16.9	16.8	17.1	17.2	17.1	17.1	17.1	17.2	17.2
		1021	Protein transport protein Sec24A OS=Homo sapiens OX=9606 GN=SEC24A PE=1 SV=2	SC24A_HUMAN	15.5	15.3	15.5	15	14.9	15.2	15.2	15.2	15.2	15.2	15.3	15.3
		1022	Protein SEC13 homolog OS=Homo sapiens OX=9606 GN=SEC13 PE=1 SV=3	SEC13_HUMAN	16.5	16.3	16.5	16	16	16.2	16.2	16.3	16.2	16.2	16.3	16.2
		1023	Sialic acid synthase OS=Homo sapiens OX=9606 GN=NANS PE=1 SV=2	SIAS_HUMAN	16.2	16	16.2	15.7	15.6	15.8	16	15.9	15.9	16	15.9	15.9
		1024	U1 small nuclear ribonucleoprotein A OS=Homo sapiens OX=9606 GN=SNRPA PE=1 SV=3	SNRPA_HUMAN	14.1	13.8	14.1	13.6	13.4	13.8	13.8	13.8	13.8	13.8	13.7	13.9
		1025	Synapse-associated protein 1 OS=Homo sapiens OX=9606 GN=SYAP1 PE=1 SV=1	SYAP1_HUMAN	16.5	16.2	16.5	15.9	15.8	16.1	16.2	16.2	16.2	16.2	16.1	16.2
		1026	3-mercaptopyruvate sulfurtransferase OS=Homo sapiens OX=9606 GN=MPST PE=1 SV=3	THTM_HUMAN	16.6	16.4	16.7	16.1	16	16.2	16.4	16.3	16.4	16.3	16.4	16.3
		1027	Thiosulfate sulfurtransferase OS=Homo sapiens OX=9606 GN=TST PE=1 SV=4	THTR_HUMAN	16.6	16.4	16.6	16	15.8	16.1	16.3	16.3	16.3	16.2	16.2	16.2
		1028	Tumor protein D54 OS=Homo sapiens OX=9606 GN=TPD52L2 PE=1 SV=2	TPD54_HUMAN	16	15.8	16.1	15.5	15.4	15.7	15.8	15.8	15.8	15.7	15.8	15.8
		1029	Splicing factor U2AF 35 kDa subunit OS=Homo sapiens OX=9606 GN=U2AF1 PE=1 SV=3	U2AF1_HUMAN	15.3	15.1	15.4	14.9	14.7	15	15	15.1	15.1	15.1	15.1	15.1
		1030	Ubiquitin carboxyl-terminal hydrolase 24 OS=Homo sapiens OX=9606 GN=USP24 PE=1 SV=3	UBP24_HUMAN	15.2	15	15.3	14.6	14.5	14.8	14.9	14.9	14.9	14.8	14.9	14.9
		1031	ADP-ribosylation factor 3 OS=Homo sapiens OX=9606 GN=ARF3 PE=1 SV=2	ARF3_HUMAN	15.9	15.7	16	15.4	15.3	15.6	15.6	15.6	15.7	15.6	15.7	15.7
		1032	Actin-like protein 6A OS=Homo sapiens OX=9606 GN=ACTL6A PE=1 SV=1	ACL6A_HUMAN	15.7	15.5	15.8	15.2	15.1	15.3	15.4	15.4	15.4	15.4	15.4	15.4
		1033	Aminoacyl tRNA synthase complex-interacting multifunctional protein 2 OS=Homo sapiens OX=9606 GN=AIMP2 PE=1 SV=2	AIMP2_HUMAN	16.9	16.6	16.9	16.3	16.1	16.4	16.6	16.5	16.6	16.6	16.5	16.5
		1034	A-kinase anchor protein 8 OS=Homo sapiens OX=9606 GN=AKAP8 PE=1 SV=1	AKAP8_HUMAN	15.4	15.3	15.5	14.9	14.8	15.1	15.1	15.2	15.1	15.1	15.1	15.2
		1035	Apolipoprotein A-I OS=Homo sapiens OX=9606 GN=APOA1 PE=1 SV=1	APOA1_HUMAN	15.8	15.6	15.8	15.2	15.2	15.4	15.5	15.5	15.5	15.5	15.6	15.5
		1036	Aspartyl/asparaginyl beta-hydroxylase OS=Homo sapiens OX=9606 GN=ASPH PE=1 SV=3	ASPH_HUMAN	15.8	15.5	15.8	15.3	15.1	15.4	15.5	15.5	15.5	15.5	15.5	15.5
		1037	ATP synthase F(0) complex subunit B1, mitochondrial OS=Homo sapiens OX=9606 GN=ATP5F1 PE=1 SV=2	AT5F1_HUMAN	16.2	16	16.3	15.8	15.6	15.9	16	16	16	16	16	16
		1038	Large proline-rich protein BAG6 OS=Homo sapiens OX=9606 GN=BAG6 PE=1 SV=2	BAG6_HUMAN	15.4	15.3	15.5	14.9	14.8	15	15.2	15.2	15.2	15.1	15.1	15.1
		1039	CCAAT/enhancer-binding protein zeta OS=Homo sapiens OX=9606 GN=CEBPZ PE=1 SV=3	CEBPZ_HUMAN	15.5	15.2	15.5	15	14.9	15.1	15.2	15.2	15.1	15.2	15.2	15.2
		1040	Coatomer subunit epsilon OS=Homo sapiens OX=9606 GN=COPE PE=1 SV=3	COPE_HUMAN	16.6	16.4	16.6	16	16	16.1	16.3	16.4	16.3	16.2	16.3	16.2
		1041	Cullin-3 OS=Homo sapiens OX=9606 GN=CUL3 PE=1 SV=2	CUL3_HUMAN	16.1	16	16.2	15.6	15.5	15.8	15.9	15.9	15.9	15.8	15.9	15.9
		1042	Protein DEK OS=Homo sapiens OX=9606 GN=DEK PE=1 SV=1	DEK_HUMAN	17	16.7	17	16.4	16.2	16.5	16.7	16.6	16.7	16.6	16.6	16.6
		1043	Destrin OS=Homo sapiens OX=9606 GN=DSTN PE=1 SV=3	DEST_HUMAN	15.9	15.7	15.9	15.4	15.2	15.4	15.6	15.6	15.6	15.6	15.5	15.5
		1044	Death-inducer obliterator 1 OS=Homo sapiens OX=9606 GN=DIDO1 PE=1 SV=5	DIDO1_HUMAN	15.6	15.4	15.7	15	14.9	15.2	15.3	15.4	15.4	15.3	15.3	15.3
		1045	DnaJ homolog subfamily C member 13 OS=Homo sapiens OX=9606 GN=DNAJC13 PE=1 SV=5	DJC13_HUMAN	15.5	15.4	15.6	15	14.9	15.1	15.3	15.3	15.3	15.2	15.2	15.2
		1046	Elongation factor G, mitochondrial OS=Homo sapiens OX=9606 GN=GFM1 PE=1 SV=2	EFGM_HUMAN	15.9	15.5	15.8	15.4	15.2	15.5	15.6	15.5	15.5	15.7	15.5	15.6
		1047	Epithelial cell adhesion molecule OS=Homo sapiens OX=9606 GN=EPCAM PE=1 SV=2	EPCAM_HUMAN	15.9	15.7	15.9	15.4	15.3	15.5	15.6	15.6	15.6	15.7	15.6	15.6
		1048	Fatty acid desaturase 2 OS=Homo sapiens OX=9606 GN=FADS2 PE=1 SV=1	FADS2_HUMAN	16.3	16.1	16.3	15.3	15.3	15.5	16	16	16	15.5	15.7	15.6
		1049	Far upstream element-binding protein 3 OS=Homo sapiens OX=9606 GN=FUBP3 PE=1 SV=2	FUBP3_HUMAN	16.6	16.3	16.6	16.1	15.9	16.1	16.3	16.3	16.3	16.3	16.2	16.2
		1050	Polypeptide N-acetylgalactosaminyltransferase 2 OS=Homo sapiens OX=9606 GN=GALNT2 PE=1 SV=1	GALT2_HUMAN	15.8	15.6	15.8	15.3	15.1	15.5	15.5	15.5	15.5	15.5	15.5	15.6
		1051	Isopentenyl-diphosphate Delta-isomerase 1 OS=Homo sapiens OX=9606 GN=IDI1 PE=1 SV=2	IDI1_HUMAN	15.7	15.5	15.7	15.1	15	15.3	15.4	15.4	15.4	15.3	15.4	15.4
		1052	cAMP-dependent protein kinase type II-alpha regulatory subunit OS=Homo sapiens OX=9606 GN=PRKAR2A PE=1 SV=2	KAP2_HUMAN	16	15.8	16	15.5	15.3	15.6	15.7	15.7	15.7	15.7	15.7	15.7
		1053	Kinesin-like protein KIF11 OS=Homo sapiens OX=9606 GN=KIF11 PE=1 SV=2	KIF11_HUMAN	15.6	15.4	15.6	14.8	14.6	15	15.3	15.3	15.3	15.1	15	15
		1054	Kinesin light chain 1 OS=Homo sapiens OX=9606 GN=KLC1 PE=1 SV=2	KLC1_HUMAN	16.1	15.8	16.1	15.5	15.3	15.6	15.8	15.8	15.8	15.7	15.7	15.7
		1055	Galectin-3 OS=Homo sapiens OX=9606 GN=LGALS3 PE=1 SV=5	LEG3_HUMAN	16.7	16.5	16.7	16.1	16	16.3	16.4	16.5	16.4	16.4	16.4	16.4
		1056	Leucine-rich repeat-containing protein 40 OS=Homo sapiens OX=9606 GN=LRRC40 PE=1 SV=1	LRC40_HUMAN	16.2	16	16.2	15.6	15.5	15.8	15.9	15.9	15.9	15.8	15.8	15.8
		1057	Canalicular multispecific organic anion transporter 1 OS=Homo sapiens OX=9606 GN=ABCC2 PE=1 SV=3	MRP2_HUMAN	15.8	15.6	15.8	15.4	15.2	15.5	15.5	15.5	15.5	15.6	15.6	15.6
		1058	mRNA turnover protein 4 homolog OS=Homo sapiens OX=9606 GN=MRTO4 PE=1 SV=2	MRT4_HUMAN	16	15.8	16	15.5	15.4	15.6	15.7	15.7	15.7	15.8	15.8	15.7
		1059	Nicotinate-nucleotide pyrophosphorylase [carboxylating] OS=Homo sapiens OX=9606 GN=QPRT PE=1 SV=3	NADC_HUMAN	15.3	15.1	15.4	14.8	14.7	14.9	15	15.1	15.1	15	15.1	15
		1060	NADH dehydrogenase [ubiquinone] iron-sulfur protein 3, mitochondrial OS=Homo sapiens OX=9606 GN=NDUFS3 PE=1 SV=1	NDUS3_HUMAN	15.6	15.4	15.7	15.2	15.1	15.3	15.3	15.3	15.4	15.4	15.5	15.4
		1061	Omega-amidase NIT2 OS=Homo sapiens OX=9606 GN=NIT2 PE=1 SV=1	NIT2_HUMAN	15.7	15.5	15.8	15.3	15.1	15.4	15.5	15.5	15.5	15.5	15.5	15.5
		1062	Nuclear pore complex protein Nup107 OS=Homo sapiens OX=9606 GN=NUP107 PE=1 SV=1	NU107_HUMAN	15.9	15.7	15.9	15.4	15.2	15.5	15.6	15.6	15.6	15.6	15.6	15.7
		1063	Phosphoglucomutase-2 OS=Homo sapiens OX=9606 GN=PGM2 PE=1 SV=4	PGM2_HUMAN	16.2	16	16.2	15.7	15.5	15.8	15.9	15.9	15.9	15.9	15.9	15.9
		1064	Glycerol-3-phosphate phosphatase OS=Homo sapiens OX=9606 GN=PGP PE=1 SV=1	PGP_HUMAN	16.1	15.7	16.1	15.5	15.3	15.6	15.8	15.7	15.7	15.7	15.7	15.7
		1065	Membrane-associated progesterone receptor component 1 OS=Homo sapiens OX=9606 GN=PGRMC1 PE=1 SV=3	PGRC1_HUMAN	16.2	15.9	16.2	15.6	15.4	15.7	15.9	15.9	15.9	15.8	15.8	15.8
		1066	Protein-L-isoaspartate(D-aspartate) O-methyltransferase OS=Homo sapiens OX=9606 GN=PCMT1 PE=1 SV=4	PIMT_HUMAN	15.6	15.5	15.7	15.1	15	15.3	15.4	15.4	15.4	15.3	15.3	15.4
		1067	Proteasome subunit beta type-2 OS=Homo sapiens OX=9606 GN=PSMB2 PE=1 SV=1	PSB2_HUMAN	16.1	15.9	16.2	15.6	15.4	15.8	15.8	15.8	15.9	15.8	15.8	15.9
		1068	Proteasome subunit beta type-7 OS=Homo sapiens OX=9606 GN=PSMB7 PE=1 SV=1	PSB7_HUMAN	16	15.8	16	15.5	15.4	15.6	15.7	15.7	15.7	15.7	15.7	15.7
		1069	Regulator of chromosome condensation OS=Homo sapiens OX=9606 GN=RCC1 PE=1 SV=1	RCC1_HUMAN	16.2	16	16.2	15.8	15.6	15.8	15.9	15.9	15.9	16	15.9	15.9
		1070	60S ribosomal protein L32 OS=Homo sapiens OX=9606 GN=RPL32 PE=1 SV=2	RL32_HUMAN	17.5	17.3	17.5	17	16.8	17.1	17.2	17.2	17.2	17.2	17.2	17.2
		1071	Ribosome biogenesis regulatory protein homolog OS=Homo sapiens OX=9606 GN=RRS1 PE=1 SV=2	RRS1_HUMAN	16.1	15.8	16.1	15.7	15.5	15.8	15.8	15.8	15.7	15.9	15.9	15.9
		1072	40S ribosomal protein S15 OS=Homo sapiens OX=9606 GN=RPS15 PE=1 SV=2	RS15_HUMAN	15.3	15.1	15.3	14.9	14.6	14.9	15.1	15	15	15.1	15	15
		1073	Phosphoserine phosphatase OS=Homo sapiens OX=9606 GN=PSPH PE=1 SV=2	SERB_HUMAN	16.6	16.4	16.7	16.3	16.1	16.3	16.3	16.4	16.4	16.5	16.5	16.4
		1074	Sideroflexin-1 OS=Homo sapiens OX=9606 GN=SFXN1 PE=1 SV=4	SFXN1_HUMAN	16.1	15.8	16.1	15.5	15.4	15.6	15.8	15.8	15.8	15.7	15.7	15.8
		1075	Endophilin-A2 OS=Homo sapiens OX=9606 GN=SH3GL1 PE=1 SV=1	SH3G1_HUMAN	16.5	16.2	16.5	15.9	15.7	16	16.2	16.1	16.2	16.1	16.1	16.1
		1076	U4/U6.U5 tri-snRNP-associated protein 2 OS=Homo sapiens OX=9606 GN=USP39 PE=1 SV=2	SNUT2_HUMAN	15.6	15.4	15.7	15.2	15	15.3	15.3	15.3	15.3	15.4	15.3	15.4
		1077	Sorting nexin-5 OS=Homo sapiens OX=9606 GN=SNX5 PE=1 SV=1	SNX5_HUMAN	15.9	15.6	15.9	15.3	15.2	15.5	15.6	15.6	15.6	15.5	15.6	15.6
		1078	Serine/arginine-rich splicing factor 2 OS=Homo sapiens OX=9606 GN=SRSF2 PE=1 SV=4	SRSF2_HUMAN	16.3	16.1	16.4	15.8	15.7	15.9	16.1	16.1	16.1	16.1	16.1	16
		1079	Serine/arginine-rich splicing factor 7 OS=Homo sapiens OX=9606 GN=SRSF7 PE=1 SV=1	SRSF7_HUMAN	16.5	16.3	16.5	16.1	15.8	16.2	16.2	16.2	16.2	16.3	16.2	16.3
		1080	Serine/arginine-rich splicing factor 9 OS=Homo sapiens OX=9606 GN=SRSF9 PE=1 SV=1	SRSF9_HUMAN	16.3	16.1	16.3	15.7	15.7	15.9	16	16	16	16	16	16
		1081	Erythrocyte band 7 integral membrane protein OS=Homo sapiens OX=9606 GN=STOM PE=1 SV=3	STOM_HUMAN	15.6	15.4	15.6	15.2	15.1	15.3	15.3	15.3	15.3	15.4	15.4	15.4
		1082	Tubulin-specific chaperone A OS=Homo sapiens OX=9606 GN=TBCA PE=1 SV=3	TBCA_HUMAN	17.2	17	17.2	16.6	16.5	16.7	16.9	16.9	16.9	16.9	16.9	16.8
		1083	Thimet oligopeptidase OS=Homo sapiens OX=9606 GN=THOP1 PE=1 SV=2	THOP1_HUMAN	16.3	16.1	16.4	15.8	15.6	15.9	16.1	16	16.1	16	16	16
		1084	Tropomyosin alpha-4 chain OS=Homo sapiens OX=9606 GN=TPM4 PE=1 SV=3	TPM4_HUMAN	17.1	16.9	17.1	16.6	16.4	16.7	16.8	16.8	16.8	16.9	16.8	16.8
		1085	Twinfilin-1 OS=Homo sapiens OX=9606 GN=TWF1 PE=1 SV=3	TWF1_HUMAN	15.9	15.6	15.9	15.4	15.2	15.4	15.6	15.6	15.6	15.6	15.5	15.5
		1086	Cytochrome b-c1 complex subunit Rieske, mitochondrial OS=Homo sapiens OX=9606 GN=UQCRFS1 PE=1 SV=2	UCRI_HUMAN	16.6	16.5	16.7	16.2	16	16.3	16.4	16.4	16.3	16.5	16.4	16.4
		1087	Zinc finger protein 638 OS=Homo sapiens OX=9606 GN=ZNF638 PE=1 SV=2	ZN638_HUMAN	16.2	16	16.2	15.7	15.5	15.8	16	15.9	15.9	15.9	15.9	15.9
		1088	6-phosphogluconolactonase OS=Homo sapiens OX=9606 GN=PGLS PE=1 SV=2	6PGL_HUMAN	16.6	16.3	16.6	16	15.8	16.1	16.3	16.2	16.3	16.2	16.2	16.2
		1089	ATP-binding cassette sub-family F member 2 OS=Homo sapiens OX=9606 GN=ABCF2 PE=1 SV=2	ABCF2_HUMAN	16.4	16.2	16.5	15.7	15.6	15.9	16.2	16.1	16.1	15.9	16	16
		1090	A-kinase anchor protein 1, mitochondrial OS=Homo sapiens OX=9606 GN=AKAP1 PE=1 SV=1	AKAP1_HUMAN	15.9	15.7	15.9	15.4	15.3	15.5	15.6	15.6	15.6	15.7	15.7	15.6
		1091	Annexin A7 OS=Homo sapiens OX=9606 GN=ANXA7 PE=1 SV=3	ANXA7_HUMAN	16.2	15.9	16.2	15.7	15.5	15.8	15.9	15.9	15.9	15.9	15.9	15.9
		1092	Activating signal cointegrator 1 complex subunit 3 OS=Homo sapiens OX=9606 GN=ASCC3 PE=1 SV=3	ASCC3_HUMAN	15.2	14.9	15.3	14.6	14.5	14.8	14.9	14.9	14.9	14.9	14.9	14.9
		1093	BRCA2 and CDKN1A-interacting protein OS=Homo sapiens OX=9606 GN=BCCIP PE=1 SV=1	BCCIP_HUMAN	15.5	15.4	15.6	15.1	14.9	15.2	15.3	15.3	15.3	15.3	15.2	15.3
		1094	Copine-1 OS=Homo sapiens OX=9606 GN=CPNE1 PE=1 SV=1	CPNE1_HUMAN	16.4	16.2	16.4	16	15.9	16.2	16.1	16.2	16.1	16.2	16.3	16.3
		1095	Crk-like protein OS=Homo sapiens OX=9606 GN=CRKL PE=1 SV=1	CRKL_HUMAN	15.9	15.6	15.9	15.3	15.2	15.5	15.6	15.5	15.6	15.5	15.6	15.6
		1096	Casein kinase II subunit alpha' OS=Homo sapiens OX=9606 GN=CSNK2A2 PE=1 SV=1	CSK22_HUMAN	15.6	15.4	15.6	15.1	15	15.3	15.3	15.3	15.3	15.3	15.4	15.4
		1097	Cullin-1 OS=Homo sapiens OX=9606 GN=CUL1 PE=1 SV=2	CUL1_HUMAN	16.3	16.1	16.4	15.8	15.6	15.9	16	16	16.1	16	16	16
		1098	L-xylulose reductase OS=Homo sapiens OX=9606 GN=DCXR PE=1 SV=2	DCXR_HUMAN	15.8	15.6	15.8	15.3	15.1	15.4	15.5	15.5	15.5	15.5	15.5	15.5
		1099	Epidermal growth factor receptor substrate 15-like 1 OS=Homo sapiens OX=9606 GN=EPS15L1 PE=1 SV=1	EP15R_HUMAN	16	15.7	16	15.5	15.2	15.5	15.7	15.7	15.6	15.7	15.6	15.6
		1100	Hepatoma-derived growth factor-related protein 2 OS=Homo sapiens OX=9606 GN=HDGFL2 PE=1 SV=1	HDGR2_HUMAN	15.9	15.6	15.9	15.3	15.1	15.5	15.6	15.5	15.6	15.5	15.5	15.6
		1101	Oxygen-dependent coproporphyrinogen-III oxidase, mitochondrial OS=Homo sapiens OX=9606 GN=CPOX PE=1 SV=3	HEM6_HUMAN	16.2	16	16.3	15.8	15.7	15.9	16	16	16	16	16	16
		1102	Eukaryotic translation initiation factor 1A, X-chromosomal OS=Homo sapiens OX=9606 GN=EIF1AX PE=1 SV=2	IF1AX_HUMAN	17.3	17.1	17.3	16.8	16.6	16.9	17	17	17	17	16.9	17
		1103	Insulin-like growth factor 2 mRNA-binding protein 2 OS=Homo sapiens OX=9606 GN=IGF2BP2 PE=1 SV=2	IF2B2_HUMAN	15.5	15.3	15.5	15	14.8	15	15.2	15.3	15.2	15.2	15.1	15.2
		1104	Lamin-B receptor OS=Homo sapiens OX=9606 GN=LBR PE=1 SV=2	LBR_HUMAN	16.1	15.8	16.1	15.7	15.4	15.8	15.8	15.8	15.8	15.9	15.8	15.9
		1105	Mitochondrial 2-oxoglutarate/malate carrier protein OS=Homo sapiens OX=9606 GN=SLC25A11 PE=1 SV=3	M2OM_HUMAN	16.8	16.6	16.9	16.4	16.2	16.5	16.5	16.5	16.6	16.6	16.6	16.6
		1106	Serine/threonine-protein kinase mTOR OS=Homo sapiens OX=9606 GN=MTOR PE=1 SV=1	MTOR_HUMAN	15.5	15.3	15.6	14.9	14.8	15.2	15.2	15.3	15.2	15.1	15.2	15.3
		1107	Myosin light polypeptide 6 OS=Homo sapiens OX=9606 GN=MYL6 PE=1 SV=2	MYL6_HUMAN	16.6	16.4	16.6	16.1	15.9	16.2	16.3	16.3	16.3	16.3	16.3	16.3
		1108	Nicotinamide phosphoribosyltransferase OS=Homo sapiens OX=9606 GN=NAMPT PE=1 SV=1	NAMPT_HUMAN	16.4	16.2	16.4	15.9	15.8	16	16.1	16.1	16.1	16.2	16.2	16.1
		1109	NADH dehydrogenase [ubiquinone] iron-sulfur protein 2, mitochondrial OS=Homo sapiens OX=9606 GN=NDUFS2 PE=1 SV=2	NDUS2_HUMAN	15.4	15.1	15.3	14.9	14.8	15	15.1	15	15	15.1	15.1	15.1
		1110	Notchless protein homolog 1 OS=Homo sapiens OX=9606 GN=NLE1 PE=1 SV=4	NLE1_HUMAN	16.1	15.9	16.1	15.6	15.5	15.8	15.8	15.8	15.8	15.8	15.9	15.9
		1111	Nucleosome assembly protein 1-like 4 OS=Homo sapiens OX=9606 GN=NAP1L4 PE=1 SV=1	NP1L4_HUMAN	16.6	16.3	16.6	16	15.9	16.1	16.3	16.3	16.3	16.2	16.3	16.2
		1112	Nuclear pore complex protein Nup88 OS=Homo sapiens OX=9606 GN=NUP88 PE=1 SV=2	NUP88_HUMAN	16.1	15.9	16.1	15.5	15.4	15.7	15.8	15.8	15.8	15.8	15.7	15.9
		1113	Pre-B-cell leukemia transcription factor-interacting protein 1 OS=Homo sapiens OX=9606 GN=PBXIP1 PE=1 SV=1	PBIP1_HUMAN	15.6	15.4	15.6	15	14.8	15	15.3	15.3	15.2	15.2	15.1	15.1
		1114	Prefoldin subunit 5 OS=Homo sapiens OX=9606 GN=PFDN5 PE=1 SV=2	PFD5_HUMAN	16	15.8	16	15.5	15.3	15.6	15.7	15.7	15.7	15.7	15.7	15.7
		1115	Phosphatidylinositol transfer protein beta isoform OS=Homo sapiens OX=9606 GN=PITPNB PE=1 SV=2	PIPNB_HUMAN	16.3	16.1	16.3	15.7	15.7	15.9	16	16	16	15.9	16.1	16
		1116	Plastin-1 OS=Homo sapiens OX=9606 GN=PLS1 PE=1 SV=2	PLSI_HUMAN	15.6	15.4	15.6	15.1	15	15.3	15.3	15.3	15.3	15.3	15.4	15.4
		1117	60S ribosomal protein L37a OS=Homo sapiens OX=9606 GN=RPL37A PE=1 SV=2	RL37A_HUMAN	15.2	14.9	15.2	14.6	15	14.8	14.9	14.9	14.8	14.8	15.4	14.9
		1118	60S ribosomal protein L38 OS=Homo sapiens OX=9606 GN=RPL38 PE=1 SV=2	RL38_HUMAN	17	16.7	16.9	16.5	16.2	16.6	16.7	16.6	16.6	16.7	16.6	16.7
		1119	E3 ubiquitin-protein ligase RNF213 OS=Homo sapiens OX=9606 GN=RNF213 PE=1 SV=3	RN213_HUMAN	15.8	15.6	15.8	15.2	15	15.4	15.5	15.5	15.5	15.4	15.4	15.5
		1120	Heterogeneous nuclear ribonucleoprotein A0 OS=Homo sapiens OX=9606 GN=HNRNPA0 PE=1 SV=1	ROA0_HUMAN	16.1	15.9	16.1	15.6	15.4	15.8	15.8	15.8	15.8	15.8	15.8	15.9
		1121	Zinc transporter ZIP14 OS=Homo sapiens OX=9606 GN=SLC39A14 PE=1 SV=3	S39AE_HUMAN	16.3	16.1	16.4	16.1	15.8	16.1	16.1	16.1	16.1	16.3	16.2	16.2
		1122	Protein transport protein Sec61 subunit alpha isoform 1 OS=Homo sapiens OX=9606 GN=SEC61A1 PE=1 SV=2	S61A1_HUMAN	17.1	16.8	17.1	16.5	16.4	16.7	16.8	16.7	16.8	16.7	16.8	16.8
		1123	Succinate dehydrogenase [ubiquinone] flavoprotein subunit, mitochondrial OS=Homo sapiens OX=9606 GN=SDHA PE=1 SV=2	SDHA_HUMAN	15.7	15.4	15.7	15.1	14.9	15.3	15.4	15.4	15.3	15.3	15.3	15.4
		1124	Serine/arginine-rich splicing factor 5 OS=Homo sapiens OX=9606 GN=SRSF5 PE=1 SV=1	SRSF5_HUMAN	16.5	16.4	16.6	16	15.9	16.1	16.2	16.3	16.2	16.2	16.3	16.2
		1125	Cell surface hyaluronidase OS=Homo sapiens OX=9606 GN=TMEM2 PE=1 SV=1	TMEM2_HUMAN	15.8	15.5	15.8	15.1	14.9	15.3	15.5	15.4	15.4	15.3	15.3	15.3
		1126	E3 ubiquitin-protein ligase TRIP12 OS=Homo sapiens OX=9606 GN=TRIP12 PE=1 SV=1	TRIPC_HUMAN	15.2	14.9	15.2	14.5	14.4	14.7	14.9	14.9	14.9	14.7	14.7	14.8
		1127	SUMO-conjugating enzyme UBC9 OS=Homo sapiens OX=9606 GN=UBE2I PE=1 SV=1	UBC9_HUMAN	16.2	15.9	16.2	15.6	15.5	15.7	15.9	15.9	15.9	15.8	15.9	15.8
		1128	Exportin-4 OS=Homo sapiens OX=9606 GN=XPO4 PE=1 SV=2	XPO4_HUMAN	15.5	15.3	15.5	14.9	14.9	15.1	15.2	15.2	15.2	15.2	15.3	15.2
		1129	14-3-3 protein sigma OS=Homo sapiens OX=9606 GN=SFN PE=1 SV=1	1433S_HUMAN	16.2	16	16.2	15.6	15.6	15.8	15.9	15.9	15.9	15.9	15.9	15.9
		1130	Alpha-adducin OS=Homo sapiens OX=9606 GN=ADD1 PE=1 SV=2	ADDA_HUMAN	16.5	16.3	16.5	15.9	15.8	16	16.2	16.2	16.2	16.1	16.2	16.1
		1131	Fatty aldehyde dehydrogenase OS=Homo sapiens OX=9606 GN=ALDH3A2 PE=1 SV=1	AL3A2_HUMAN	16.1	15.9	16.1	15.7	15.5	15.8	15.8	15.8	15.8	15.9	15.8	15.9
		1132	Amine oxidase [flavin-containing] B OS=Homo sapiens OX=9606 GN=MAOB PE=1 SV=3	AOFB_HUMAN	16.3	16.1	16.3	15.9	15.8	16	16	16	16	16.1	16.2	16.1
		1133	Adipocyte plasma membrane-associated protein OS=Homo sapiens OX=9606 GN=APMAP PE=1 SV=2	APMAP_HUMAN	16.3	16.1	16.3	15.9	15.7	16	16	16	16	16.1	16.1	16.1
		1134	CLIP-associating protein 1 OS=Homo sapiens OX=9606 GN=CLASP1 PE=1 SV=1	CLAP1_HUMAN	16.3	16.1	16.4	15.7	15.6	15.9	16	16	16	15.9	16	16
		1135	Cleft lip and palate transmembrane protein 1 OS=Homo sapiens OX=9606 GN=CLPTM1 PE=1 SV=1	CLPT1_HUMAN	16.1	15.9	16.1	15.5	15.4	15.7	15.8	15.8	15.8	15.8	15.8	15.8
		1136	Condensin complex subunit 3 OS=Homo sapiens OX=9606 GN=NCAPG PE=1 SV=1	CND3_HUMAN	16.4	16.2	16.4	15.8	15.5	16	16.1	16.1	16.1	16	15.9	16.1
		1137	Cytoplasmic dynein 1 intermediate chain 2 OS=Homo sapiens OX=9606 GN=DYNC1I2 PE=1 SV=3	DC1I2_HUMAN	16	15.8	16.1	15.5	15.4	15.6	15.8	15.7	15.7	15.8	15.8	15.7
		1138	Peroxisomal 2,4-dienoyl-CoA reductase OS=Homo sapiens OX=9606 GN=DECR2 PE=1 SV=1	DECR2_HUMAN	15.5	15.3	15.5	15	14.9	15.2	15.2	15.2	15.2	15.2	15.3	15.3
		1139	DNA ligase 1 OS=Homo sapiens OX=9606 GN=LIG1 PE=1 SV=1	DNLI1_HUMAN	15.8	15.5	15.9	15.1	15	15.3	15.5	15.5	15.6	15.4	15.4	15.3
		1140	ATP-dependent RNA helicase DDX39A OS=Homo sapiens OX=9606 GN=DDX39A PE=1 SV=2	DX39A_HUMAN	15.7	15.4	15.7	15.3	15.1	15.3	15.4	15.4	15.4	15.5	15.5	15.4
		1141	Eukaryotic translation initiation factor 3 subunit J OS=Homo sapiens OX=9606 GN=EIF3J PE=1 SV=2	EIF3J_HUMAN	15.9	15.7	15.9	15.4	15.2	15.6	15.6	15.7	15.6	15.6	15.6	15.7
		1142	Protein ELYS OS=Homo sapiens OX=9606 GN=AHCTF1 PE=1 SV=3	ELYS_HUMAN	15.9	15.7	16	15.3	15.2	15.6	15.6	15.6	15.7	15.6	15.6	15.7
		1143	Lanosterol synthase OS=Homo sapiens OX=9606 GN=LSS PE=1 SV=1	ERG7_HUMAN	16	15.7	16	15.4	15.4	15.6	15.7	15.7	15.7	15.6	15.7	15.7
		1144	Exosome component 10 OS=Homo sapiens OX=9606 GN=EXOSC10 PE=1 SV=2	EXOSX_HUMAN	15.8	15.6	15.8	15.4	15.2	15.5	15.5	15.6	15.5	15.6	15.5	15.6
		1145	Glycogen [starch] synthase, muscle OS=Homo sapiens OX=9606 GN=GYS1 PE=1 SV=2	GYS1_HUMAN	15.3	15	15.3	14.7	14.6	14.8	15	15	15	14.9	15	14.9
		1146	Histone H1.4 OS=Homo sapiens OX=9606 GN=HIST1H1E PE=1 SV=2	H14_HUMAN	17	16.7	17	16.5	16.5	16.5	16.7	16.7	16.7	16.7	16.9	16.6
		1147	Isochorismatase domain-containing protein 1 OS=Homo sapiens OX=9606 GN=ISOC1 PE=1 SV=3	ISOC1_HUMAN	15.4	15.2	15.4	14.9	14.8	15	15.1	15.1	15.1	15.1	15.1	15.1
		1148	Inosine triphosphate pyrophosphatase OS=Homo sapiens OX=9606 GN=ITPA PE=1 SV=2	ITPA_HUMAN	16.2	16	16.3	15.7	15.5	15.8	15.9	15.9	15.9	15.9	15.9	15.9
		1149	Lysine-specific demethylase 2A OS=Homo sapiens OX=9606 GN=KDM2A PE=1 SV=3	KDM2A_HUMAN	15.7	15.5	15.7	15	14.9	15.2	15.4	15.5	15.4	15.2	15.3	15.3
		1150	KH domain-containing, RNA-binding, signal transduction-associated protein 1 OS=Homo sapiens OX=9606 GN=KHDRBS1 PE=1 SV=1	KHDR1_HUMAN	17.2	17	17.3	16.7	16.5	16.8	16.9	16.9	16.9	16.9	16.9	16.9
		1151	E3 ubiquitin-protein ligase TRIM71 OS=Homo sapiens OX=9606 GN=TRIM71 PE=1 SV=1	LIN41_HUMAN	15.3	15.1	15.3	14.8	14.8	14.9	14.9	15	15.1	15	15.1	15.1
		1152	Mannosyl-oligosaccharide 1,2-alpha-mannosidase IA OS=Homo sapiens OX=9606 GN=MAN1A1 PE=1 SV=3	MA1A1_HUMAN	15.5	15.3	15.6	14.8	14.7	14.9	15.2	15.2	15.3	15	15	15
		1153	Protein MON2 homolog OS=Homo sapiens OX=9606 GN=MON2 PE=1 SV=3	MON2_HUMAN	15.4	15.1	15.4	14.9	14.7	15	15.1	15.1	15.1	15.1	15.1	15.1
		1154	MAGUK p55 subfamily member 6 OS=Homo sapiens OX=9606 GN=MPP6 PE=1 SV=2	MPP6_HUMAN	16.1	15.9	16.2	15.7	15.5	15.8	15.8	15.9	15.9	15.9	15.9	15.9
		1155	NADH dehydrogenase [ubiquinone] flavoprotein 1, mitochondrial OS=Homo sapiens OX=9606 GN=NDUFV1 PE=1 SV=4	NDUV1_HUMAN	16.3	16.1	16.3	15.5	15.5	15.6	16	16	16	15.8	15.9	15.7
		1156	Pyruvate dehydrogenase E1 component subunit alpha, somatic form, mitochondrial OS=Homo sapiens OX=9606 GN=PDHA1 PE=1 SV=3	ODPA_HUMAN	16.8	16.5	16.8	16.4	16.2	16.5	16.5	16.4	16.5	16.6	16.6	16.6
		1157	Pyrroline-5-carboxylate reductase 1, mitochondrial OS=Homo sapiens OX=9606 GN=PYCR1 PE=1 SV=2	P5CR1_HUMAN	15.5	15.3	15.5	15.1	14.9	15.2	15.2	15.2	15.2	15.3	15.2	15.3
		1158	Prefoldin subunit 3 OS=Homo sapiens OX=9606 GN=VBP1 PE=1 SV=3	PFD3_HUMAN	16.1	16	16.2	15.7	15.5	15.7	15.8	15.9	15.9	15.9	15.8	15.8
		1159	Serine/threonine-protein phosphatase 6 regulatory subunit 2 OS=Homo sapiens OX=9606 GN=PPP6R2 PE=1 SV=2	PP6R2_HUMAN	15.4	15.2	15.5	15	14.9	15.1	15.1	15.1	15.2	15.2	15.3	15.2
		1160	Protein PRRC2A OS=Homo sapiens OX=9606 GN=PRRC2A PE=1 SV=3	PRC2A_HUMAN	15.4	15.2	15.5	14.9	14.7	15	15.1	15.1	15.2	15.1	15.1	15.1
		1161	Proteasome subunit beta type-6 OS=Homo sapiens OX=9606 GN=PSMB6 PE=1 SV=4	PSB6_HUMAN	15.5	15.2	15.4	14.8	14.8	15.1	15.3	15.1	15.1	15.1	15.2	15.2
		1162	Tyrosine-protein phosphatase non-receptor type 1 OS=Homo sapiens OX=9606 GN=PTPN1 PE=1 SV=1	PTN1_HUMAN	16.3	16.1	16.4	15.8	15.7	15.9	16	16	16	16.1	16	16
		1163	40S ribosomal protein S21 OS=Homo sapiens OX=9606 GN=RPS21 PE=1 SV=1	RS21_HUMAN	17.8	17.6	17.9	17.2	17.1	17.4	17.5	17.5	17.5	17.5	17.4	17.5
		1164	Protein S100-A10 OS=Homo sapiens OX=9606 GN=S100A10 PE=1 SV=2	S10AA_HUMAN	17.9	17.6	17.9	17.3	17.2	17.4	17.6	17.5	17.6	17.5	17.5	17.5
		1165	Protein S100-A11 OS=Homo sapiens OX=9606 GN=S100A11 PE=1 SV=2	S10AB_HUMAN	16.9	16.6	16.9	16.4	16.1	16.6	16.6	16.6	16.6	16.7	16.5	16.7
		1166	Phosphatidylinositide phosphatase SAC1 OS=Homo sapiens OX=9606 GN=SACM1L PE=1 SV=2	SAC1_HUMAN	16	15.7	16	15.5	15.5	15.7	15.7	15.7	15.7	15.8	15.8	15.8
		1167	Ribosome maturation protein SBDS OS=Homo sapiens OX=9606 GN=SBDS PE=1 SV=4	SBDS_HUMAN	16.9	16.7	16.9	16.4	16.3	16.4	16.6	16.6	16.6	16.6	16.6	16.5
		1168	Protein transport protein Sec24D OS=Homo sapiens OX=9606 GN=SEC24D PE=1 SV=2	SC24D_HUMAN	15.8	15.6	15.8	15.4	15.2	15.5	15.6	15.6	15.5	15.6	15.6	15.6
		1169	WD40 repeat-containing protein SMU1 OS=Homo sapiens OX=9606 GN=SMU1 PE=1 SV=2	SMU1_HUMAN	15.7	15.4	15.7	15.2	15	15.3	15.4	15.3	15.4	15.4	15.3	15.4
		1170	Gamma-soluble NSF attachment protein OS=Homo sapiens OX=9606 GN=NAPG PE=1 SV=1	SNAG_HUMAN	15.9	15.6	15.9	15.3	15.1	15.5	15.6	15.6	15.6	15.6	15.5	15.6
		1171	SPATS2-like protein OS=Homo sapiens OX=9606 GN=SPATS2L PE=1 SV=2	SPS2L_HUMAN	16.4	16.2	16.4	15.8	15.7	15.9	16.1	16.1	16.1	16	16	16
		1172	Signal recognition particle receptor subunit beta OS=Homo sapiens OX=9606 GN=SRPRB PE=1 SV=3	SRPRB_HUMAN	15.9	15.7	16	15.4	15.3	15.5	15.7	15.7	15.7	15.6	15.6	15.6
		1173	Bile salt sulfotransferase OS=Homo sapiens OX=9606 GN=SULT2A1 PE=1 SV=3	ST2A1_HUMAN	15.7	15.4	15.8	15.4	15.2	15.5	15.4	15.3	15.4	15.6	15.6	15.6
		1174	Cohesin subunit SA-2 OS=Homo sapiens OX=9606 GN=STAG2 PE=1 SV=3	STAG2_HUMAN	15.5	15.2	15.5	15	14.9	15.1	15.2	15.2	15.2	15.2	15.3	15.2
		1175	Transcription elongation regulator 1 OS=Homo sapiens OX=9606 GN=TCERG1 PE=1 SV=2	TCRG1_HUMAN	16.2	16	16.3	15.7	15.6	15.9	15.9	15.9	16	16	16	15.9
		1176	Thioredoxin-related transmembrane protein 2 OS=Homo sapiens OX=9606 GN=TMX2 PE=1 SV=1	TMX2_HUMAN	16.6	16.4	16.7	16.2	16	16.3	16.4	16.3	16.4	16.4	16.4	16.4
		1177	Target of Myb protein 1 OS=Homo sapiens OX=9606 GN=TOM1 PE=1 SV=2	TOM1_HUMAN	15.5	15.3	15.6	15.1	15	15.2	15.2	15.2	15.2	15.3	15.3	15.3
		1178	Targeting protein for Xklp2 OS=Homo sapiens OX=9606 GN=TPX2 PE=1 SV=2	TPX2_HUMAN	15.4	15.3	15.5	14.8	14.6	14.9	15.1	15.2	15.2	15.1	14.9	15
		1179	WD repeat-containing protein 36 OS=Homo sapiens OX=9606 GN=WDR36 PE=1 SV=1	WDR36_HUMAN	15.7	15.5	15.7	15.3	15.1	15.4	15.4	15.4	15.4	15.5	15.5	15.5
		1180	60S ribosomal protein L35 OS=Homo sapiens OX=9606 GN=RPL35 PE=1 SV=2	RL35_HUMAN	17.2	17	17.2	16.7	16.5	16.8	16.9	16.9	16.9	16.9	16.9	16.9
		1181	Serine/threonine-protein phosphatase 2A 65 kDa regulatory subunit A beta isoform OS=Homo sapiens OX=9606 GN=PPP2R1B PE=1 SV=3	2AAB_HUMAN	16.3	16	16.3	15.6	15.5	15.7	16	16	16	15.8	15.8	15.8
		1182	Arylacetamide deacetylase OS=Homo sapiens OX=9606 GN=AADAC PE=1 SV=5	AAAD_HUMAN	16.2	16	16.2	15.7	15.6	15.8	15.9	15.9	15.9	16	15.9	15.9
		1183	Gamma-adducin OS=Homo sapiens OX=9606 GN=ADD3 PE=1 SV=1	ADDG_HUMAN	16.1	15.9	16.2	15.7	15.5	15.7	15.9	15.9	15.8	15.9	15.8	15.8
		1184	A-kinase anchor protein 9 OS=Homo sapiens OX=9606 GN=AKAP9 PE=1 SV=4	AKAP9_HUMAN	15.9	15.6	15.9	15.3	15.2	15.5	15.6	15.5	15.6	15.5	15.6	15.6
		1185	Rabankyrin-5 OS=Homo sapiens OX=9606 GN=ANKFY1 PE=1 SV=2	ANFY1_HUMAN	15.4	15.2	15.5	15	14.8	15.1	15.1	15.1	15.1	15.2	15.2	15.2
		1186	Argininosuccinate synthase OS=Homo sapiens OX=9606 GN=ASS1 PE=1 SV=2	ASSY_HUMAN	16.3	16.1	16.4	15.8	15.6	15.9	16	16	16	16	15.9	16
		1187	TATA-binding protein-associated factor 172 OS=Homo sapiens OX=9606 GN=BTAF1 PE=1 SV=2	BTAF1_HUMAN	15.4	15.2	15.4	14.9	14.7	14.9	15.1	15.1	15.1	15.1	15.1	15
		1188	Calcium-binding protein 39 OS=Homo sapiens OX=9606 GN=CAB39 PE=1 SV=1	CAB39_HUMAN	16.2	15.9	16.2	15.6	15.4	15.8	15.9	15.8	15.9	15.8	15.8	15.8
		1189	45 kDa calcium-binding protein OS=Homo sapiens OX=9606 GN=SDF4 PE=1 SV=1	CAB45_HUMAN	16.4	16.2	16.4	15.1	14.9	15.2	16.1	16.1	16.1	15.3	15.3	15.3
		1190	Chromobox protein homolog 5 OS=Homo sapiens OX=9606 GN=CBX5 PE=1 SV=1	CBX5_HUMAN	16.5	16.3	16.5	16.1	15.9	16.2	16.2	16.2	16.2	16.3	16.3	16.2
		1191	Peripheral plasma membrane protein CASK OS=Homo sapiens OX=9606 GN=CASK PE=1 SV=3	CSKP_HUMAN	15.9	15.6	15.9	15.4	15.2	15.5	15.6	15.6	15.6	15.6	15.6	15.6
		1192	ATP-dependent RNA helicase DDX54 OS=Homo sapiens OX=9606 GN=DDX54 PE=1 SV=2	DDX54_HUMAN	15.3	14.9	15.2	14.8	14.5	14.8	15	14.9	14.9	15	14.9	14.9
		1193	2,4-dienoyl-CoA reductase, mitochondrial OS=Homo sapiens OX=9606 GN=DECR1 PE=1 SV=1	DECR_HUMAN	15.7	15.5	15.8	15.2	15.2	15.4	15.4	15.5	15.4	15.4	15.5	15.5
		1194	Very-long-chain 3-oxoacyl-CoA reductase OS=Homo sapiens OX=9606 GN=HSD17B12 PE=1 SV=2	DHB12_HUMAN	16.6	16.4	16.6	16.2	16	16.2	16.3	16.3	16.3	16.4	16.4	16.3
		1195	Peptidyl-prolyl cis-trans isomerase FKBP11 OS=Homo sapiens OX=9606 GN=FKBP11 PE=1 SV=1	FKB11_HUMAN	16.2	16	16.2	15.8	15.6	15.8	15.9	16	15.9	16	15.9	15.9
		1196	GRB10-interacting GYF protein 2 OS=Homo sapiens OX=9606 GN=GIGYF2 PE=1 SV=1	GGYF2_HUMAN	16.2	16	16.2	15.6	15.5	15.7	16	16	16	15.8	15.8	15.8
		1197	Golgin subfamily A member 2 OS=Homo sapiens OX=9606 GN=GOLGA2 PE=1 SV=3	GOGA2_HUMAN	15.5	15.2	15.5	15	14.8	15.1	15.2	15.1	15.2	15.2	15.2	15.2
		1198	Golgin subfamily A member 3 OS=Homo sapiens OX=9606 GN=GOLGA3 PE=1 SV=2	GOGA3_HUMAN	15.8	15.6	15.8	15.3	15.1	15.4	15.5	15.5	15.5	15.5	15.4	15.5
		1199	Growth factor receptor-bound protein 2 OS=Homo sapiens OX=9606 GN=GRB2 PE=1 SV=1	GRB2_HUMAN	16.1	15.9	16.2	15.6	15.5	15.7	15.9	15.8	15.9	15.8	15.8	15.8
		1200	Glutathione synthetase OS=Homo sapiens OX=9606 GN=GSS PE=1 SV=1	GSHB_HUMAN	16.5	16.3	16.5	16	15.9	16.1	16.2	16.2	16.2	16.2	16.3	16.2
		1201	Histone H1.1 OS=Homo sapiens OX=9606 GN=HIST1H1A PE=1 SV=3	H11_HUMAN	16.5	16.2	16.4	15.8	15.7	15.9	16.2	16.1	16.1	16	16.1	15.9
		1202	Histone acetyltransferase type B catalytic subunit OS=Homo sapiens OX=9606 GN=HAT1 PE=1 SV=1	HAT1_HUMAN	16.3	16.1	16.4	15.8	15.6	15.9	16	16	16.1	16	16	16
		1203	Epoxide hydrolase 1 OS=Homo sapiens OX=9606 GN=EPHX1 PE=1 SV=1	HYEP_HUMAN	15.6	15.3	15.6	15.1	14.9	15.2	15.3	15.2	15.3	15.3	15.3	15.3
		1204	Eukaryotic translation initiation factor 6 OS=Homo sapiens OX=9606 GN=EIF6 PE=1 SV=1	IF6_HUMAN	16.2	16	16.3	15.7	15.6	15.9	16	15.9	16	16	16	16
		1205	Calcium/calmodulin-dependent protein kinase type II subunit delta OS=Homo sapiens OX=9606 GN=CAMK2D PE=1 SV=3	KCC2D_HUMAN	16	15.8	16	15.6	15.4	15.6	15.7	15.7	15.7	15.8	15.8	15.7
		1206	Lamina-associated polypeptide 2, isoform alpha OS=Homo sapiens OX=9606 GN=TMPO PE=1 SV=2	LAP2A_HUMAN	16.2	16	16.2	15.6	15.4	15.8	15.9	16	15.9	15.9	15.8	15.9
		1207	Methionine adenosyltransferase 2 subunit beta OS=Homo sapiens OX=9606 GN=MAT2B PE=1 SV=1	MAT2B_HUMAN	15.9	15.7	16	15.4	15.3	15.6	15.6	15.7	15.6	15.7	15.6	15.7
		1208	mRNA cap guanine-N7 methyltransferase OS=Homo sapiens OX=9606 GN=RNMT PE=1 SV=1	MCES_HUMAN	15.7	15.5	15.7	15.2	15	15.2	15.4	15.4	15.4	15.4	15.3	15.3
		1209	Malectin OS=Homo sapiens OX=9606 GN=MLEC PE=1 SV=1	MLEC_HUMAN	16.2	15.9	16.2	15.7	15.6	15.8	15.9	15.8	15.9	15.9	15.9	15.9
		1210	Putative helicase MOV-10 OS=Homo sapiens OX=9606 GN=MOV10 PE=1 SV=2	MOV10_HUMAN	15.8	15.6	15.9	15.3	15.1	15.5	15.6	15.5	15.6	15.5	15.5	15.6
		1211	PEST proteolytic signal-containing nuclear protein OS=Homo sapiens OX=9606 GN=PCNP PE=1 SV=2	PCNP_HUMAN	16.1	15.9	16.1	15.5	15.3	15.7	15.8	15.9	15.8	15.7	15.7	15.7
		1212	PDZ and LIM domain protein 5 OS=Homo sapiens OX=9606 GN=PDLIM5 PE=1 SV=5	PDLI5_HUMAN	15.5	15.3	15.6	14.9	14.7	15.1	15.2	15.2	15.2	15.1	15.1	15.2
		1213	Prefoldin subunit 6 OS=Homo sapiens OX=9606 GN=PFDN6 PE=1 SV=1	PFD6_HUMAN	15.8	15.7	15.9	15.4	15.2	15.4	15.5	15.6	15.6	15.6	15.6	15.5
		1214	14 kDa phosphohistidine phosphatase OS=Homo sapiens OX=9606 GN=PHPT1 PE=1 SV=1	PHP14_HUMAN	16.3	16.1	16.3	15.8	15.7	15.9	16.1	16	16	16	16	16
		1215	Procollagen-lysine,2-oxoglutarate 5-dioxygenase 2 OS=Homo sapiens OX=9606 GN=PLOD2 PE=1 SV=2	PLOD2_HUMAN	15.3	15	15.2	14.5	14.4	14.6	15	14.9	14.9	14.7	14.8	14.7
		1216	Serine/threonine-protein phosphatase 6 catalytic subunit OS=Homo sapiens OX=9606 GN=PPP6C PE=1 SV=1	PPP6_HUMAN	16.2	16	16.3	15.7	15.6	15.9	16	16	16	16	16	16
		1217	26S proteasome non-ATPase regulatory subunit 7 OS=Homo sapiens OX=9606 GN=PSMD7 PE=1 SV=2	PSMD7_HUMAN	16.9	16.6	16.9	16.3	16.1	16.4	16.6	16.6	16.6	16.5	16.5	16.5
		1218	Queuosine salvage protein OS=Homo sapiens OX=9606 GN=C9orf64 PE=1 SV=1	QSPP_HUMAN	16.1	15.9	16.1	15.6	15.5	15.8	15.9	15.9	15.8	15.9	15.9	15.9
		1219	Ras-related protein Rab-18 OS=Homo sapiens OX=9606 GN=RAB18 PE=1 SV=1	RAB18_HUMAN	16.1	15.8	16.1	15.6	15.5	15.7	15.8	15.7	15.8	15.8	15.9	15.8
		1220	Double-strand-break repair protein rad21 homolog OS=Homo sapiens OX=9606 GN=RAD21 PE=1 SV=2	RAD21_HUMAN	15.2	14.9	15.2	14.6	14.4	14.7	14.9	14.8	14.8	14.8	14.8	14.8
		1221	RNA-binding protein 28 OS=Homo sapiens OX=9606 GN=RBM28 PE=1 SV=3	RBM28_HUMAN	16	15.8	16.1	15.7	15.5	15.8	15.7	15.8	15.8	15.9	15.9	15.9
		1222	Ribosomal RNA processing protein 1 homolog B OS=Homo sapiens OX=9606 GN=RRP1B PE=1 SV=3	RRP1B_HUMAN	15.6	15.3	15.6	15.1	14.9	15.2	15.3	15.3	15.3	15.3	15.3	15.3
		1223	28S ribosomal protein S29, mitochondrial OS=Homo sapiens OX=9606 GN=DAP3 PE=1 SV=1	RT29_HUMAN	15.4	15.2	15.5	14.9	14.8	15.1	15.1	15.1	15.1	15.1	15.2	15.2
		1224	Protein transport protein Sec16A OS=Homo sapiens OX=9606 GN=SEC16A PE=1 SV=3	SC16A_HUMAN	15.4	15.2	15.5	14.9	14.8	15.1	15.2	15.2	15.2	15.2	15.1	15.2
		1225	STE20-like serine/threonine-protein kinase OS=Homo sapiens OX=9606 GN=SLK PE=1 SV=1	SLK_HUMAN	15.7	15.5	15.8	15.2	15.1	15.4	15.5	15.5	15.5	15.5	15.5	15.5
		1226	Single-stranded DNA-binding protein, mitochondrial OS=Homo sapiens OX=9606 GN=SSBP1 PE=1 SV=1	SSBP_HUMAN	16.8	16.5	16.8	16.3	16.2	16.5	16.5	16.5	16.5	16.6	16.6	16.6
		1227	THO complex subunit 4 OS=Homo sapiens OX=9606 GN=ALYREF PE=1 SV=3	THOC4_HUMAN	16.2	15.9	16.2	15.7	15.6	15.8	15.9	15.9	15.9	15.9	15.9	15.9
		1228	Triokinase/FMN cyclase OS=Homo sapiens OX=9606 GN=TKFC PE=1 SV=2	TKFC_HUMAN	15.5	15.2	15.5	14.9	14.8	15.1	15.2	15.2	15.2	15.1	15.2	15.2
		1229	Mitochondrial import receptor subunit TOM34 OS=Homo sapiens OX=9606 GN=TOMM34 PE=1 SV=2	TOM34_HUMAN	15.6	15.4	15.6	14.9	14.8	15.1	15.3	15.3	15.3	15.1	15.2	15.2
		1230	tRNA (guanine(26)-N(2))-dimethyltransferase OS=Homo sapiens OX=9606 GN=TRMT1 PE=1 SV=1	TRM1_HUMAN	15.6	15.4	15.6	15	15	15.3	15.3	15.3	15.3	15.3	15.4	15.4
		1231	Translin-associated protein X OS=Homo sapiens OX=9606 GN=TSNAX PE=1 SV=1	TSNAX_HUMAN	15.9	15.7	15.9	15.4	15.3	15.6	15.6	15.6	15.6	15.6	15.6	15.7
		1232	Tubulin--tyrosine ligase-like protein 12 OS=Homo sapiens OX=9606 GN=TTLL12 PE=1 SV=2	TTL12_HUMAN	15.8	15.6	15.9	15.3	15.1	15.4	15.5	15.5	15.5	15.6	15.5	15.5
		1233	Thioredoxin-like protein 1 OS=Homo sapiens OX=9606 GN=TXNL1 PE=1 SV=3	TXNL1_HUMAN	16.8	16.6	16.9	16.3	16.1	16.4	16.5	16.6	16.5	16.5	16.5	16.5
		1234	E3 ubiquitin-protein ligase UBR5 OS=Homo sapiens OX=9606 GN=UBR5 PE=1 SV=2	UBR5_HUMAN	15.5	15.3	15.5	14.9	14.9	15.1	15.2	15.3	15.2	15.1	15.3	15.2
		1235	Uridine 5'-monophosphate synthase OS=Homo sapiens OX=9606 GN=UMPS PE=1 SV=1	UMPS_HUMAN	15.6	15.4	15.6	15.1	15	15.2	15.3	15.4	15.3	15.3	15.3	15.3
		1236	U3 small nucleolar RNA-associated protein 6 homolog OS=Homo sapiens OX=9606 GN=UTP6 PE=2 SV=2	UTP6_HUMAN	15.4	15.2	15.4	14.9	14.8	15.1	15.1	15.1	15.1	15.1	15.2	15.2
		1237	WD repeat-containing protein 3 OS=Homo sapiens OX=9606 GN=WDR3 PE=1 SV=1	WDR3_HUMAN	15.7	15.5	15.8	15.2	15.1	15.4	15.4	15.5	15.4	15.4	15.5	15.5
		1238	WD repeat-containing protein 61 OS=Homo sapiens OX=9606 GN=WDR61 PE=1 SV=1	WDR61_HUMAN	15.8	15.5	15.8	15.1	15	15.2	15.5	15.4	15.5	15.3	15.4	15.3
		1239	Cytosolic purine 5'-nucleotidase OS=Homo sapiens OX=9606 GN=NT5C2 PE=1 SV=1	5NTC_HUMAN	16.5	16.3	16.5	16	15.8	16.1	16.2	16.2	16.2	16.2	16.2	16.2
		1240	Aldehyde dehydrogenase family 16 member A1 OS=Homo sapiens OX=9606 GN=ALDH16A1 PE=1 SV=2	A16A1_HUMAN	15.6	15.4	15.6	15.1	15.1	15.2	15.3	15.3	15.3	15.3	15.4	15.3
		1241	Alpha-centractin OS=Homo sapiens OX=9606 GN=ACTR1A PE=1 SV=1	ACTZ_HUMAN	15.8	15.6	15.8	15.2	15	15.4	15.6	15.5	15.5	15.5	15.4	15.5
		1242	BAG family molecular chaperone regulator 2 OS=Homo sapiens OX=9606 GN=BAG2 PE=1 SV=1	BAG2_HUMAN	16.1	15.9	16.2	15.7	15.5	15.8	15.8	15.8	15.9	15.9	15.9	15.9
		1243	Beta-galactosidase OS=Homo sapiens OX=9606 GN=GLB1 PE=1 SV=2	BGAL_HUMAN	15.8	15.6	15.8	15.2	15.1	15.4	15.5	15.5	15.5	15.4	15.5	15.5
		1244	Transcription factor BTF3 OS=Homo sapiens OX=9606 GN=BTF3 PE=1 SV=1	BTF3_HUMAN	17	16.8	17.1	16.3	16.2	16.4	16.7	16.7	16.8	16.5	16.6	16.5
		1245	Mitotic checkpoint protein BUB3 OS=Homo sapiens OX=9606 GN=BUB3 PE=1 SV=1	BUB3_HUMAN	16.2	16	16.2	15.6	15.5	15.7	16	15.9	15.9	15.9	15.8	15.8
		1246	Carbonyl reductase [NADPH] 1 OS=Homo sapiens OX=9606 GN=CBR1 PE=1 SV=3	CBR1_HUMAN	15.9	15.7	16	15.3	15.1	15.5	15.6	15.6	15.7	15.5	15.5	15.6
		1247	Coiled-coil domain-containing protein 86 OS=Homo sapiens OX=9606 GN=CCDC86 PE=1 SV=1	CCD86_HUMAN	16.4	16.2	16.5	15.9	15.8	16	16.2	16.1	16.2	16.1	16.1	16.1
		1248	Cysteine and histidine-rich domain-containing protein 1 OS=Homo sapiens OX=9606 GN=CHORDC1 PE=1 SV=2	CHRD1_HUMAN	16.2	16	16.3	15.7	15.6	15.8	15.9	15.9	15.9	15.9	16	15.9
		1249	COP9 signalosome complex subunit 1 OS=Homo sapiens OX=9606 GN=GPS1 PE=1 SV=4	CSN1_HUMAN	15.7	15.4	15.7	15.1	15	15.3	15.4	15.4	15.4	15.3	15.4	15.4
		1250	Cytochrome c OS=Homo sapiens OX=9606 GN=CYCS PE=1 SV=2	CYC_HUMAN	16.7	16.5	16.7	16.4	16.3	16.5	16.4	16.4	16.4	16.6	16.7	16.6
		1251	Protein DDI1 homolog 2 OS=Homo sapiens OX=9606 GN=DDI2 PE=1 SV=1	DDI2_HUMAN	15.3	15.1	15.4	14.9	14.9	15.2	15.1	15.1	15	15.2	15.3	15.3
		1252	Probable ATP-dependent RNA helicase DDX47 OS=Homo sapiens OX=9606 GN=DDX47 PE=1 SV=1	DDX47_HUMAN	15.7	15.5	15.7	15.2	15.1	15.3	15.4	15.4	15.4	15.4	15.4	15.4
		1253	Dipeptidyl peptidase 9 OS=Homo sapiens OX=9606 GN=DPP9 PE=1 SV=3	DPP9_HUMAN	16	15.8	16	15.5	15.3	15.6	15.7	15.7	15.7	15.7	15.7	15.7
		1254	Eukaryotic translation initiation factor 3 subunit K OS=Homo sapiens OX=9606 GN=EIF3K PE=1 SV=1	EIF3K_HUMAN	15.7	15.6	15.8	15.2	15.1	15.3	15.4	15.4	15.4	15.3	15.4	15.3
		1255	Clathrin interactor 1 OS=Homo sapiens OX=9606 GN=CLINT1 PE=1 SV=1	EPN4_HUMAN	16.1	15.8	16.1	15.5	15.4	15.6	15.8	15.8	15.8	15.7	15.7	15.7
		1256	Endoplasmic reticulum aminopeptidase 1 OS=Homo sapiens OX=9606 GN=ERAP1 PE=1 SV=3	ERAP1_HUMAN	15.3	15.1	15.3	14.8	14.7	14.9	15	15	15	15	15	15
		1257	Enhancer of rudimentary homolog OS=Homo sapiens OX=9606 GN=ERH PE=1 SV=1	ERH_HUMAN	16	15.7	16	15.6	15.3	15.7	15.7	15.7	15.7	15.8	15.7	15.8
		1258	Constitutive coactivator of PPAR-gamma-like protein 1 OS=Homo sapiens OX=9606 GN=FAM120A PE=1 SV=2	F120A_HUMAN	16.2	15.9	16.2	15.6	15.4	15.7	15.9	15.8	15.9	15.9	15.8	15.8
		1259	Protein FAM49B OS=Homo sapiens OX=9606 GN=FAM49B PE=1 SV=1	FA49B_HUMAN	15.6	15.4	15.6	15	15	15.2	15.3	15.3	15.3	15.3	15.3	15.3
		1260	Peptidyl-prolyl cis-trans isomerase FKBP3 OS=Homo sapiens OX=9606 GN=FKBP3 PE=1 SV=1	FKBP3_HUMAN	16	15.9	16.1	15.5	15.4	15.5	15.7	15.8	15.7	15.7	15.8	15.6
		1261	Peptidyl-prolyl cis-trans isomerase FKBP8 OS=Homo sapiens OX=9606 GN=FKBP8 PE=1 SV=2	FKBP8_HUMAN	16	15.9	16.1	15.4	15.2	15.5	15.7	15.8	15.8	15.6	15.6	15.6
		1262	Golgi resident protein GCP60 OS=Homo sapiens OX=9606 GN=ACBD3 PE=1 SV=4	GCP60_HUMAN	15.5	15.4	15.6	15	14.9	15.2	15.3	15.3	15.3	15.3	15.3	15.3
		1263	Gamma-glutamylcyclotransferase OS=Homo sapiens OX=9606 GN=GGCT PE=1 SV=1	GGCT_HUMAN	16.3	16	16.3	15.7	15.6	15.8	16	16	15.9	16	15.9	15.9
		1264	Glutaminase kidney isoform, mitochondrial OS=Homo sapiens OX=9606 GN=GLS PE=1 SV=1	GLSK_HUMAN	15.8	15.6	15.8	15.4	15.2	15.6	15.5	15.5	15.5	15.6	15.6	15.7
		1265	Guanine nucleotide-binding protein G(s) subunit alpha isoforms XLas OS=Homo sapiens OX=9606 GN=GNAS PE=1 SV=2	GNAS1_HUMAN	15.1	14.9	15.1	14.4	14.4	14.6	14.9	14.8	14.8	14.7	14.8	14.7
		1266	Glutathione S-transferase kappa 1 OS=Homo sapiens OX=9606 GN=GSTK1 PE=1 SV=3	GSTK1_HUMAN	16.3	16.1	16.3	15.9	15.7	16	16	16	16	16.1	16	16.1
		1267	Heat shock 70 kDa protein 14 OS=Homo sapiens OX=9606 GN=HSPA14 PE=1 SV=1	HSP7E_HUMAN	16.3	16.1	16.3	15.8	15.7	16	16	16.1	16	16	16.1	16.1
		1268	Eukaryotic translation initiation factor 4H OS=Homo sapiens OX=9606 GN=EIF4H PE=1 SV=5	IF4H_HUMAN	17.6	17.5	17.6	17	16.9	17.1	17.4	17.4	17.3	17.3	17.2	17.2
		1269	Intersectin-1 OS=Homo sapiens OX=9606 GN=ITSN1 PE=1 SV=3	ITSN1_HUMAN	15.5	15.2	15.5	15.1	14.9	15.2	15.2	15.2	15.2	15.3	15.2	15.3
		1270	Adenylate kinase 4, mitochondrial OS=Homo sapiens OX=9606 GN=AK4 PE=1 SV=1	KAD4_HUMAN	16.3	16	16.3	15.8	15.6	15.8	16	16	16	16	16	15.9
		1271	cAMP-dependent protein kinase type I-alpha regulatory subunit OS=Homo sapiens OX=9606 GN=PRKAR1A PE=1 SV=1	KAP0_HUMAN	16.5	16.3	16.5	16	15.9	16.1	16.2	16.2	16.2	16.2	16.2	16.2
		1272	Chromosome-associated kinesin KIF4A OS=Homo sapiens OX=9606 GN=KIF4A PE=1 SV=3	KIF4A_HUMAN	15.3	15.2	15.4	14.7	14.6	14.8	15	15.1	15	14.9	15	14.9
		1273	Lipopolysaccharide-responsive and beige-like anchor protein OS=Homo sapiens OX=9606 GN=LRBA PE=1 SV=4	LRBA_HUMAN	15.8	15.6	15.9	15.3	15.1	15.5	15.5	15.6	15.6	15.6	15.5	15.5
		1274	Melanoma inhibitory activity protein 2 OS=Homo sapiens OX=9606 GN=MIA2 PE=1 SV=4	MIA2_HUMAN	15.8	15.5	15.8	15.2	15.1	15.4	15.5	15.4	15.5	15.4	15.5	15.5
		1275	Mitogen-activated protein kinase 1 OS=Homo sapiens OX=9606 GN=MAPK1 PE=1 SV=3	MK01_HUMAN	16.1	15.8	16.1	15.5	15.4	15.7	15.8	15.7	15.8	15.8	15.8	15.8
		1276	U3 small nucleolar ribonucleoprotein protein MPP10 OS=Homo sapiens OX=9606 GN=MPHOSPH10 PE=1 SV=2	MPP10_HUMAN	15.8	15.5	15.8	15.3	15.2	15.4	15.5	15.4	15.5	15.6	15.5	15.6
		1277	MARCKS-related protein OS=Homo sapiens OX=9606 GN=MARCKSL1 PE=1 SV=2	MRP_HUMAN	16.1	15.9	16.2	15.7	15.5	15.7	15.8	15.9	15.8	15.9	15.8	15.8
		1278	Protein phosphatase 1 regulatory subunit 12A OS=Homo sapiens OX=9606 GN=PPP1R12A PE=1 SV=1	MYPT1_HUMAN	16.1	15.9	16.1	15.6	15.4	15.7	15.8	15.8	15.8	15.8	15.8	15.8
		1279	N-alpha-acetyltransferase 50 OS=Homo sapiens OX=9606 GN=NAA50 PE=1 SV=1	NAA50_HUMAN	16.1	15.9	16.1	15.5	15.4	15.6	15.8	15.8	15.8	15.7	15.7	15.7
		1280	Nuclear cap-binding protein subunit 1 OS=Homo sapiens OX=9606 GN=NCBP1 PE=1 SV=1	NCBP1_HUMAN	15.8	15.6	15.9	15.3	15.2	15.5	15.5	15.6	15.6	15.5	15.6	15.6
		1281	Nuclear export mediator factor NEMF OS=Homo sapiens OX=9606 GN=NEMF PE=1 SV=4	NEMF_HUMAN	16.2	15.9	16.3	15.7	15.6	15.8	15.9	15.8	15.9	15.9	15.9	15.9
		1282	Ribosomal RNA small subunit methyltransferase NEP1 OS=Homo sapiens OX=9606 GN=EMG1 PE=1 SV=4	NEP1_HUMAN	15.8	15.6	15.9	15.4	15.2	15.5	15.6	15.6	15.6	15.6	15.6	15.6
		1283	Nipped-B-like protein OS=Homo sapiens OX=9606 GN=NIPBL PE=1 SV=2	NIPBL_HUMAN	15.9	15.5	15.9	15.3	15.1	15.4	15.6	15.5	15.6	15.5	15.5	15.5
		1284	Dynamin-like 120 kDa protein, mitochondrial OS=Homo sapiens OX=9606 GN=OPA1 PE=1 SV=3	OPA1_HUMAN	15.5	15.3	15.6	14.9	14.9	15.1	15.2	15.2	15.2	15.1	15.3	15.2
		1285	Phosphatidylinositol 4-phosphate 3-kinase C2 domain-containing subunit alpha OS=Homo sapiens OX=9606 GN=PIK3C2A PE=1 SV=2	P3C2A_HUMAN	15.4	15.2	15.5	14.8	14.7	15	15.1	15.1	15.1	15.1	15	15.1
		1286	Peroxiredoxin-4 OS=Homo sapiens OX=9606 GN=PRDX4 PE=1 SV=1	PRDX4_HUMAN	16	15.8	16	15.5	15.3	15.6	15.7	15.7	15.7	15.7	15.7	15.7
		1287	Pseudouridylate synthase 7 homolog OS=Homo sapiens OX=9606 GN=PUS7 PE=1 SV=2	PUS7_HUMAN	15.5	15.4	15.6	15	14.8	15.1	15.2	15.3	15.2	15.2	15.2	15.2
		1288	SWI/SNF complex subunit SMARCC1 OS=Homo sapiens OX=9606 GN=SMARCC1 PE=1 SV=3	SMRC1_HUMAN	15.7	15.6	15.8	15.1	15	15.2	15.4	15.5	15.5	15.4	15.4	15.3
		1289	Succinate--CoA ligase [ADP-forming] subunit beta, mitochondrial OS=Homo sapiens OX=9606 GN=SUCLA2 PE=1 SV=3	SUCB1_HUMAN	16	15.8	16	15.5	15.3	15.6	15.7	15.7	15.7	15.7	15.7	15.7
		1290	TAR DNA-binding protein 43 OS=Homo sapiens OX=9606 GN=TARDBP PE=1 SV=1	TADBP_HUMAN	16.4	16.1	16.4	15.8	15.7	16	16.1	16	16.1	16.1	16	16.1
		1291	Tubulin beta-6 chain OS=Homo sapiens OX=9606 GN=TUBB6 PE=1 SV=1	TBB6_HUMAN	16.2	15.9	16.2	15.7	15.5	15.7	15.9	15.9	15.9	15.9	15.8	15.8
		1292	TBC1 domain family member 4 OS=Homo sapiens OX=9606 GN=TBC1D4 PE=1 SV=2	TBCD4_HUMAN	15.4	15.1	15.4	14.9	14.7	15	15.1	15	15.1	15.1	15.1	15.1
		1293	Protein TBRG4 OS=Homo sapiens GN=TBRG4 PE=1 SV=1	TBRG4_HUMAN	16.5	16.3	16.5	16.1	15.9	16.2	16.2	16.2	16.2	16.3	16.3	16.2
		1294	Testin OS=Homo sapiens OX=9606 GN=TES PE=1 SV=1	TES_HUMAN	16.1	15.9	16.1	15.7	15.5	15.8	15.9	15.8	15.8	16	15.9	15.9
		1295	Mitochondrial import inner membrane translocase subunit TIM50 OS=Homo sapiens OX=9606 GN=TIMM50 PE=1 SV=2	TIM50_HUMAN	15.7	15.5	15.7	15.4	15.1	15.4	15.5	15.4	15.4	15.6	15.5	15.5
		1296	Ubiquitin-conjugating enzyme E2 L3 OS=Homo sapiens OX=9606 GN=UBE2L3 PE=1 SV=1	UB2L3_HUMAN	17.3	17	17.3	16.8	16.6	16.9	17	16.9	17	17	16.9	17
		1297	UBX domain-containing protein 1 OS=Homo sapiens OX=9606 GN=UBXN1 PE=1 SV=2	UBXN1_HUMAN	16.1	15.8	16.1	15.5	15.3	15.7	15.8	15.8	15.7	15.7	15.7	15.8
		1298	U3 small nucleolar RNA-associated protein 15 homolog OS=Homo sapiens OX=9606 GN=UTP15 PE=1 SV=3	UTP15_HUMAN	15.8	15.6	15.8	15.4	15.2	15.5	15.5	15.5	15.5	15.6	15.5	15.6
		1299	Vacuolar protein sorting-associated protein 26A OS=Homo sapiens OX=9606 GN=VPS26A PE=1 SV=2	VP26A_HUMAN	15.6	15.4	15.6	15.1	15	15.2	15.3	15.3	15.3	15.3	15.3	15.3
		1300	NEDD8 OS=Homo sapiens OX=9606 GN=NEDD8 PE=1 SV=1	NEDD8_HUMAN	15.8	15.6	15.8	15.2	15	15.3	15.5	15.6	15.5	15.4	15.3	15.4
		1301	Serine/threonine-protein phosphatase 2A 55 kDa regulatory subunit B alpha isoform OS=Homo sapiens OX=9606 GN=PPP2R2A PE=1 SV=1	2ABA_HUMAN	15.4	15.1	15.4	14.8	14.7	15	15.1	15.1	15.1	15	15.1	15.1
		1302	Armadillo repeat-containing protein 6 OS=Homo sapiens OX=9606 GN=ARMC6 PE=1 SV=2	ARMC6_HUMAN	16.7	16.5	16.7	16.2	16.1	16.4	16.4	16.5	16.4	16.4	16.5	16.5
		1303	Brefeldin A-inhibited guanine nucleotide-exchange protein 1 OS=Homo sapiens OX=9606 GN=ARFGEF1 PE=1 SV=2	BIG1_HUMAN	15.7	15.4	15.7	15	14.9	15.3	15.4	15.3	15.4	15.3	15.3	15.4
		1304	Brefeldin A-inhibited guanine nucleotide-exchange protein 2 OS=Homo sapiens OX=9606 GN=ARFGEF2 PE=1 SV=3	BIG2_HUMAN	15.9	15.8	16	15.4	15.3	15.6	15.7	15.7	15.7	15.6	15.6	15.7
		1305	DAZ-associated protein 1 OS=Homo sapiens OX=9606 GN=DAZAP1 PE=1 SV=1	DAZP1_HUMAN	16.1	16	16.1	15.6	15.6	15.8	15.7	15.9	15.8	15.8	16	15.9
		1306	DnaJ homolog subfamily C member 2 OS=Homo sapiens OX=9606 GN=DNAJC2 PE=1 SV=4	DNJC2_HUMAN	16	15.8	16.1	15.6	15.4	15.7	15.7	15.7	15.7	15.8	15.8	15.8
		1307	D-dopachrome decarboxylase OS=Homo sapiens OX=9606 GN=DDT PE=1 SV=3	DOPD_HUMAN	16.1	15.7	16.1	15.5	15.5	15.4	15.8	15.7	15.8	15.7	15.9	15.5
		1308	Dual specificity protein phosphatase 3 OS=Homo sapiens OX=9606 GN=DUSP3 PE=1 SV=1	DUS3_HUMAN	15.9	15.7	15.9	15.4	15.3	15.5	15.6	15.6	15.6	15.6	15.6	15.6
		1309	EH domain-containing protein 1 OS=Homo sapiens OX=9606 GN=EHD1 PE=1 SV=2	EHD1_HUMAN	15.5	15.3	15.5	15	14.9	15.1	15.2	15.2	15.2	15.2	15.3	15.2
		1310	Protein enabled homolog OS=Homo sapiens OX=9606 GN=ENAH PE=1 SV=2	ENAH_HUMAN	16	15.7	16	15.5	15.3	15.5	15.7	15.6	15.7	15.7	15.7	15.6
		1311	RNA-binding protein EWS OS=Homo sapiens OX=9606 GN=EWSR1 PE=1 SV=1	EWS_HUMAN	15.7	15.5	15.8	15.2	15	15.2	15.5	15.4	15.5	15.4	15.4	15.3
		1312	Ras GTPase-activating protein-binding protein 2 OS=Homo sapiens OX=9606 GN=G3BP2 PE=1 SV=2	G3BP2_HUMAN	15.8	15.6	15.8	15.1	15	15.2	15.5	15.5	15.5	15.3	15.4	15.3
		1313	Glutaryl-CoA dehydrogenase, mitochondrial OS=Homo sapiens OX=9606 GN=GCDH PE=1 SV=1	GCDH_HUMAN	15.8	15.5	15.8	15.4	15.2	15.4	15.5	15.4	15.5	15.6	15.5	15.5
		1314	Guanine nucleotide-binding protein-like 3 OS=Homo sapiens OX=9606 GN=GNL3 PE=1 SV=2	GNL3_HUMAN	16.5	16.2	16.5	16	15.9	16.1	16.2	16.2	16.2	16.2	16.3	16.2
		1315	Golgi membrane protein 1 OS=Homo sapiens OX=9606 GN=GOLM1 PE=1 SV=1	GOLM1_HUMAN	16.2	16	16.2	15	14.8	15.1	15.9	16	15.9	15.2	15.2	15.2
		1316	Guanine deaminase OS=Homo sapiens OX=9606 GN=GDA PE=1 SV=1	GUAD_HUMAN	15.7	15.5	15.7	15.2	15.1	15.3	15.4	15.4	15.4	15.4	15.5	15.4
		1317	High mobility group protein HMG-I/HMG-Y OS=Homo sapiens OX=9606 GN=HMGA1 PE=1 SV=3	HMGA1_HUMAN	17.4	17.1	17.5	16.8	16.8	17	17.1	17.1	17.1	17.1	17.1	17.1
		1318	Histamine N-methyltransferase OS=Homo sapiens OX=9606 GN=HNMT PE=1 SV=1	HNMT_HUMAN	15.3	15	15.3	14.6	14.5	14.8	15	15	15	14.8	14.9	14.9
		1319	Hypoxanthine-guanine phosphoribosyltransferase OS=Homo sapiens OX=9606 GN=HPRT1 PE=1 SV=2	HPRT_HUMAN	15.8	15.6	15.9	15.2	15.2	15.4	15.5	15.5	15.5	15.5	15.5	15.5
		1320	Importin subunit alpha-4 OS=Homo sapiens OX=9606 GN=KPNA3 PE=1 SV=2	IMA4_HUMAN	15.3	15.2	15.3	14.9	14.6	14.9	15	15.1	15	15.1	15	15
		1321	Inverted formin-2 OS=Homo sapiens OX=9606 GN=INF2 PE=1 SV=2	INF2_HUMAN	16.2	15.9	16.1	15.6	15.4	15.8	15.9	15.9	15.8	15.8	15.8	15.9
		1322	Insulin receptor OS=Homo sapiens OX=9606 GN=INSR PE=1 SV=4	INSR_HUMAN	15.3	15	15.2	14.8	14.7	14.9	15	15	14.9	15	15	15
		1323	Protein kinase C alpha type OS=Homo sapiens OX=9606 GN=PRKCA PE=1 SV=4	KPCA_HUMAN	16.2	16	16.2	15.7	15.6	15.9	15.9	15.9	15.9	16	16	16
		1324	Thymidylate kinase OS=Homo sapiens OX=9606 GN=DTYMK PE=1 SV=4	KTHY_HUMAN	16.8	16.6	16.9	16.4	16.2	16.5	16.5	16.6	16.6	16.6	16.5	16.6
		1325	Lactoylglutathione lyase OS=Homo sapiens OX=9606 GN=GLO1 PE=1 SV=4	LGUL_HUMAN	17.9	17.7	17.9	17.4	17.2	17.5	17.6	17.6	17.6	17.6	17.6	17.6
		1326	Leucine-rich repeat flightless-interacting protein 1 OS=Homo sapiens OX=9606 GN=LRRFIP1 PE=1 SV=2	LRRF1_HUMAN	15.9	15.7	15.9	15.4	15.3	15.4	15.6	15.7	15.6	15.6	15.6	15.5
		1327	Acyl-protein thioesterase 2 OS=Homo sapiens OX=9606 GN=LYPLA2 PE=1 SV=1	LYPA2_HUMAN	15.5	15.3	15.5	14.9	14.8	15	15.2	15.2	15.2	15.1	15.1	15.1
		1328	Mediator of DNA damage checkpoint protein 1 OS=Homo sapiens OX=9606 GN=MDC1 PE=1 SV=3	MDC1_HUMAN	15.7	15.5	15.7	15.2	15	15.3	15.4	15.4	15.4	15.4	15.4	15.4
		1329	S-methyl-5'-thioadenosine phosphorylase OS=Homo sapiens OX=9606 GN=MTAP PE=1 SV=2	MTAP_HUMAN	16.6	16.4	16.6	16.2	16	16.3	16.3	16.3	16.3	16.4	16.4	16.4
		1330	Methylthioribose-1-phosphate isomerase OS=Homo sapiens OX=9606 GN=MRI1 PE=1 SV=1	MTNA_HUMAN	16.5	16.3	16.5	16	15.8	16.1	16.2	16.2	16.2	16.2	16.2	16.2
		1331	Methylmalonyl-CoA mutase, mitochondrial OS=Homo sapiens OX=9606 GN=MUT PE=1 SV=4	MUTA_HUMAN	16	15.8	16.1	15.5	15.3	15.6	15.7	15.7	15.7	15.7	15.7	15.7
		1332	UPF0160 protein MYG1, mitochondrial OS=Homo sapiens OX=9606 GN=C12orf10 PE=1 SV=2	MYG1_HUMAN	16.1	15.8	16.2	15.6	15.4	15.8	15.8	15.8	15.8	15.8	15.8	15.9
		1333	Unconventional myosin-Ie OS=Homo sapiens OX=9606 GN=MYO1E PE=1 SV=2	MYO1E_HUMAN	15.9	15.7	15.9	15.4	15.2	15.5	15.6	15.6	15.6	15.6	15.6	15.6
		1334	NAD kinase 2, mitochondrial OS=Homo sapiens OX=9606 GN=NADK2 PE=1 SV=2	NAKD2_HUMAN	16.1	15.9	16.1	15.7	15.5	15.8	15.8	15.8	15.8	15.9	15.8	15.9
		1335	Nicalin OS=Homo sapiens OX=9606 GN=NCLN PE=1 SV=2	NCLN_HUMAN	16.3	16.1	16.3	15.8	15.7	16	16	16	16	16.1	16.1	16.1
		1336	Nucleolar protein 9 OS=Homo sapiens OX=9606 GN=NOP9 PE=1 SV=1	NOP9_HUMAN	15.6	15.4	15.6	15.1	15	15.2	15.3	15.3	15.3	15.3	15.3	15.3
		1337	Nuclear protein localization protein 4 homolog OS=Homo sapiens OX=9606 GN=NPLOC4 PE=1 SV=3	NPL4_HUMAN	16.5	16.3	16.5	15.9	15.8	16	16.2	16.2	16.2	16.1	16.1	16.1
		1338	Cancer-related nucleoside-triphosphatase OS=Homo sapiens OX=9606 GN=NTPCR PE=1 SV=1	NTPCR_HUMAN	16.4	16.1	16.3	15.8	15.6	15.9	16.1	16.1	16	16	16	16
		1339	Nuclear pore complex protein Nup160 OS=Homo sapiens OX=9606 GN=NUP160 PE=1 SV=3	NU160_HUMAN	16	15.8	16	15.4	15.3	15.6	15.7	15.7	15.7	15.6	15.7	15.7
		1340	Nucleobindin-1 OS=Homo sapiens OX=9606 GN=NUCB1 PE=1 SV=4	NUCB1_HUMAN	15.5	15.2	15.5	14.8	14.6	14.9	15.2	15.2	15.1	15	14.9	15
		1341	Nucleobindin-2 OS=Homo sapiens OX=9606 GN=NUCB2 PE=1 SV=3	NUCB2_HUMAN	16.2	15.9	16.2	15.6	15.4	15.7	15.9	15.9	15.9	15.8	15.8	15.8
		1342	Serum paraoxonase/arylesterase 2 OS=Homo sapiens OX=9606 GN=PON2 PE=1 SV=4	PON2_HUMAN	16.1	15.8	16.1	15.5	15.4	15.6	15.8	15.7	15.8	15.8	15.7	15.7
		1343	U4/U6 small nuclear ribonucleoprotein Prp4 OS=Homo sapiens OX=9606 GN=PRPF4 PE=1 SV=2	PRP4_HUMAN	15.9	15.7	15.9	15.3	15.2	15.5	15.6	15.6	15.6	15.5	15.6	15.6
		1344	U4/U6 small nuclear ribonucleoprotein Prp3 OS=Homo sapiens OX=9606 GN=PRPF3 PE=1 SV=2	PRPF3_HUMAN	16	15.7	15.9	15.4	15.2	15.6	15.7	15.6	15.6	15.6	15.6	15.7
		1345	Pentatricopeptide repeat domain-containing protein 3, mitochondrial OS=Homo sapiens OX=9606 GN=PTCD3 PE=1 SV=3	PTCD3_HUMAN	16	15.7	16	15.5	15.3	15.6	15.7	15.6	15.7	15.7	15.7	15.7
		1346	Reticulocalbin-1 OS=Homo sapiens OX=9606 GN=RCN1 PE=1 SV=1	RCN1_HUMAN	16.3	16.1	16.4	15.9	15.8	16	16	16	16.1	16.1	16.2	16.1
		1347	SEC23-interacting protein OS=Homo sapiens OX=9606 GN=SEC23IP PE=1 SV=1	S23IP_HUMAN	15.6	15.4	15.7	15.1	15	15.3	15.4	15.4	15.4	15.4	15.4	15.4
		1348	Protein scribble homolog OS=Homo sapiens OX=9606 GN=SCRIB PE=1 SV=4	SCRIB_HUMAN	15.8	15.5	15.8	15.1	15	15.3	15.5	15.4	15.5	15.4	15.4	15.4
		1349	Sorting nexin-1 OS=Homo sapiens OX=9606 GN=SNX1 PE=1 SV=3	SNX1_HUMAN	16.2	16	16.2	15.7	15.6	15.8	15.9	15.9	15.9	15.9	15.9	15.9
		1350	Pre-mRNA-splicing factor SPF27 OS=Homo sapiens OX=9606 GN=BCAS2 PE=1 SV=1	SPF27_HUMAN	15.5	15.4	15.6	15	15	15.1	15.2	15.3	15.3	15.2	15.3	15.2
		1351	Sulfide:quinone oxidoreductase, mitochondrial OS=Homo sapiens OX=9606 GN=SQOR PE=1 SV=1	SQOR_HUMAN	15.8	15.6	15.8	15.3	15.2	15.4	15.5	15.5	15.5	15.5	15.5	15.5
		1352	Translocon-associated protein subunit alpha OS=Homo sapiens OX=9606 GN=SSR1 PE=1 SV=3	SSRA_HUMAN	16.3	16	16.3	15.7	15.6	15.9	16	15.9	16	16	16	16
		1353	Double-stranded RNA-binding protein Staufen homolog 1 OS=Homo sapiens OX=9606 GN=STAU1 PE=1 SV=2	STAU1_HUMAN	15.9	15.7	16	15.1	15	15.3	15.7	15.6	15.6	15.4	15.4	15.4
		1354	Transforming acidic coiled-coil-containing protein 1 OS=Homo sapiens OX=9606 GN=TACC1 PE=1 SV=2	TACC1_HUMAN	16.1	15.9	16.2	15.6	15.5	15.8	15.8	15.8	15.8	15.8	15.9	15.9
		1355	Alpha-taxilin OS=Homo sapiens OX=9606 GN=TXLNA PE=1 SV=3	TXLNA_HUMAN	16.3	16.1	16.4	15.5	15.4	15.7	16	16	16.1	15.7	15.8	15.8
		1356	U3 small nucleolar RNA-associated protein 4 homolog OS=Homo sapiens OX=9606 GN=UTP4 PE=1 SV=1	UTP4_HUMAN	15.7	15.4	15.7	15.2	15.1	15.4	15.4	15.4	15.4	15.4	15.4	15.5
		1357	Serine/threonine-protein kinase VRK1 OS=Homo sapiens OX=9606 GN=VRK1 PE=1 SV=1	VRK1_HUMAN	16.2	16.1	16.3	15.8	15.5	15.9	15.9	16	16	16	15.9	16
		1358	WD repeat-containing protein 75 OS=Homo sapiens OX=9606 GN=WDR75 PE=1 SV=1	WDR75_HUMAN	15.9	15.7	16	15.4	15.3	15.6	15.6	15.6	15.6	15.6	15.7	15.7
		1359	DBIRD complex subunit ZNF326 OS=Homo sapiens OX=9606 GN=ZNF326 PE=1 SV=2	ZN326_HUMAN	15.8	15.5	15.8	15.2	15	15.4	15.5	15.5	15.5	15.4	15.4	15.5
		1360	Centromere/kinetochore protein zw10 homolog OS=Homo sapiens OX=9606 GN=ZW10 PE=1 SV=3	ZW10_HUMAN	15.8	15.6	15.9	15.3	15.2	15.4	15.5	15.6	15.5	15.5	15.5	15.5
		1361	Neutral amino acid transporter B(0) OS=Homo sapiens OX=9606 GN=SLC1A5 PE=1 SV=2	AAAT_HUMAN	16	15.7	16	15.6	15.5	15.7	15.7	15.7	15.7	15.9	15.8	15.8
		1362	Adenosine kinase OS=Homo sapiens OX=9606 GN=ADK PE=1 SV=2	ADK_HUMAN	16	15.8	16	15.6	15.4	15.8	15.7	15.7	15.7	15.8	15.8	15.9
		1363	ADP-ribosylation factor 4 OS=Homo sapiens OX=9606 GN=ARF4 PE=1 SV=3	ARF4_HUMAN	16.1	15.9	16.2	15.6	15.5	15.7	15.8	15.8	15.9	15.9	15.8	15.8
		1364	ADP-ribosylation factor-like protein 1 OS=Homo sapiens OX=9606 GN=ARL1 PE=1 SV=1	ARL1_HUMAN	16.3	16.1	16.3	15.8	15.7	15.9	16	16.1	16	16	16.1	16
		1365	Biorientation of chromosomes in cell division protein 1-like 1 OS=Homo sapiens OX=9606 GN=BOD1L1 PE=1 SV=2	BD1L1_HUMAN	15.6	15.4	15.7	15.1	14.9	15.2	15.3	15.3	15.4	15.3	15.3	15.3
		1366	Parafibromin OS=Homo sapiens OX=9606 GN=CDC73 PE=1 SV=1	CDC73_HUMAN	16.3	16.1	16.4	15.7	15.5	15.8	16.1	16.1	16.1	15.9	15.9	15.9
		1367	Clathrin light chain A OS=Homo sapiens OX=9606 GN=CLTA PE=1 SV=1	CLCA_HUMAN	17.6	17.4	17.6	17.1	17	17.3	17.3	17.3	17.3	17.4	17.4	17.4
		1368	Cofilin-2 OS=Homo sapiens OX=9606 GN=CFL2 PE=1 SV=1	COF2_HUMAN	16.4	16.2	16.4	15.9	15.7	16	16.1	16.1	16.1	16.1	16.1	16.1
		1369	Conserved oligomeric Golgi complex subunit 2 OS=Homo sapiens OX=9606 GN=COG2 PE=1 SV=1	COG2_HUMAN	15.4	15.2	15.5	14.9	14.8	15.1	15.1	15.1	15.2	15.2	15.2	15.2
		1370	Calpain small subunit 1 OS=Homo sapiens OX=9606 GN=CAPNS1 PE=1 SV=1	CPNS1_HUMAN	15.7	15.5	15.7	15.3	15.2	15.5	15.4	15.4	15.4	15.5	15.5	15.6
		1371	Crooked neck-like protein 1 OS=Homo sapiens OX=9606 GN=CRNKL1 PE=1 SV=4	CRNL1_HUMAN	15.3	14.9	15.3	14.6	14.5	14.8	14.9	14.9	14.9	14.8	14.9	14.9
		1372	Pre-mRNA-splicing factor ATP-dependent RNA helicase DHX16 OS=Homo sapiens OX=9606 GN=DHX16 PE=1 SV=2	DHX16_HUMAN	15.5	15.2	15.5	14.9	14.8	15	15.2	15.2	15.2	15.1	15.1	15.1
		1373	Probable dimethyladenosine transferase OS=Homo sapiens OX=9606 GN=DIMT1 PE=1 SV=1	DIM1_HUMAN	15.1	14.9	15.2	14.6	14.5	14.8	14.9	14.8	14.9	14.8	14.9	14.9
		1374	Epidermal growth factor receptor kinase substrate 8-like protein 3 OS=Homo sapiens OX=9606 GN=EPS8L3 PE=1 SV=2	ES8L3_HUMAN	15.4	15.2	15.4	14.8	14.7	15	15.1	15.1	15.1	15	15.1	15.1
		1375	S-formylglutathione hydrolase OS=Homo sapiens OX=9606 GN=ESD PE=1 SV=2	ESTD_HUMAN	16	15.8	16	15.4	15.4	15.5	15.7	15.7	15.7	15.6	15.7	15.6
		1376	FAS-associated factor 2 OS=Homo sapiens OX=9606 GN=FAF2 PE=1 SV=2	FAF2_HUMAN	15.4	15.1	15.4	15	14.8	15.1	15.1	15.1	15.1	15.2	15.2	15.2
		1377	Fermitin family homolog 2 OS=Homo sapiens OX=9606 GN=FERMT2 PE=1 SV=1	FERM2_HUMAN	15.8	15.6	15.8	15.3	15.3	15.5	15.5	15.5	15.5	15.5	15.6	15.6
		1378	Glucosamine-6-phosphate isomerase 1 OS=Homo sapiens OX=9606 GN=GNPDA1 PE=1 SV=1	GNPI1_HUMAN	15.9	15.7	16	15.5	15.3	15.6	15.6	15.7	15.7	15.7	15.7	15.7
		1379	Histone H1.2 OS=Homo sapiens OX=9606 GN=HIST1H1C PE=1 SV=2	H12_HUMAN	18.4	18.1	18.4	17.9	17.9	17.9	18.1	18.1	18.1	18.2	18.2	18
		1380	IST1 homolog OS=Homo sapiens OX=9606 GN=IST1 PE=1 SV=1	IST1_HUMAN	16.3	16	16.3	15.7	15.6	15.8	16	15.9	16	15.9	16	15.9
		1381	Microtubule-associated tumor suppressor 1 OS=Homo sapiens OX=9606 GN=MTUS1 PE=1 SV=2	MTUS1_HUMAN	16.1	15.9	16.2	15.6	15.4	15.6	15.8	15.8	15.8	15.8	15.8	15.7
		1382	Myeloid-derived growth factor OS=Homo sapiens OX=9606 GN=MYDGF PE=1 SV=1	MYDGF_HUMAN	16.4	16.1	16.4	15.9	15.7	16.1	16.1	16.1	16.1	16.1	16.1	16.2
		1383	N-alpha-acetyltransferase 25, NatB auxiliary subunit OS=Homo sapiens OX=9606 GN=NAA25 PE=1 SV=1	NAA25_HUMAN	16	15.7	16	15.5	15.4	15.6	15.7	15.6	15.7	15.7	15.7	15.7
		1384	ADP-sugar pyrophosphatase OS=Homo sapiens OX=9606 GN=NUDT5 PE=1 SV=1	NUDT5_HUMAN	16.1	15.9	16.2	15.7	15.5	15.8	15.8	15.9	15.9	16	15.9	15.9
		1385	Nuclear RNA export factor 1 OS=Homo sapiens OX=9606 GN=NXF1 PE=1 SV=1	NXF1_HUMAN	16.2	16	16.2	15.7	15.5	15.8	15.9	15.9	15.9	15.9	15.9	15.9
		1386	RNA polymerase II-associated factor 1 homolog OS=Homo sapiens OX=9606 GN=PAF1 PE=1 SV=2	PAF1_HUMAN	15.9	15.8	16	15.3	15.2	15.5	15.6	15.7	15.7	15.5	15.5	15.6
		1387	Prostaglandin E synthase 2 OS=Homo sapiens OX=9606 GN=PTGES2 PE=1 SV=1	PGES2_HUMAN	16.3	16.1	16.3	15.8	15.7	16	16	16	16	16	16.1	16.1
		1388	Phosphatidylinositol transfer protein alpha isoform OS=Homo sapiens OX=9606 GN=PITPNA PE=1 SV=2	PIPNA_HUMAN	16.6	16.4	16.7	16.1	16	16.2	16.4	16.3	16.3	16.3	16.3	16.3
		1389	Nicotinate phosphoribosyltransferase OS=Homo sapiens OX=9606 GN=NAPRT PE=1 SV=2	PNCB_HUMAN	15.5	15.3	15.5	15	14.7	15.1	15.2	15.2	15.2	15.2	15.1	15.2
		1390	Serine/threonine-protein kinase PRP4 homolog OS=Homo sapiens OX=9606 GN=PRPF4B PE=1 SV=3	PRP4B_HUMAN	15.8	15.7	15.9	15.4	15.3	15.6	15.6	15.6	15.6	15.7	15.7	15.7
		1391	26S proteasome non-ATPase regulatory subunit 8 OS=Homo sapiens OX=9606 GN=PSMD8 PE=1 SV=2	PSMD8_HUMAN	16.2	16	16.2	15.6	15.5	15.7	15.9	15.9	15.9	15.9	15.8	15.8
		1392	Ras-related protein Rab-5A OS=Homo sapiens OX=9606 GN=RAB5A PE=1 SV=2	RAB5A_HUMAN	15.8	15.6	15.9	15.4	15.2	15.6	15.5	15.5	15.6	15.6	15.6	15.7
		1393	Ras-related C3 botulinum toxin substrate 1 OS=Homo sapiens OX=9606 GN=RAC1 PE=1 SV=1	RAC1_HUMAN	17	16.7	17	16.4	16.2	16.5	16.7	16.6	16.6	16.6	16.6	16.6
		1394	Rab3 GTPase-activating protein catalytic subunit OS=Homo sapiens OX=9606 GN=RAB3GAP1 PE=1 SV=3	RB3GP_HUMAN	15.7	15.4	15.7	15.2	15.1	15.3	15.4	15.4	15.4	15.4	15.5	15.3
		1395	RNA-binding protein 26 OS=Homo sapiens OX=9606 GN=RBM26 PE=1 SV=3	RBM26_HUMAN	15.9	15.7	15.9	15.5	15.3	15.6	15.6	15.6	15.6	15.7	15.7	15.7
		1396	TATA-binding protein-associated factor 2N OS=Homo sapiens OX=9606 GN=TAF15 PE=1 SV=1	RBP56_HUMAN	15.3	15.1	15.4	14.8	14.6	14.9	15.1	15	15.1	15.1	15	15
		1397	Replication factor C subunit 3 OS=Homo sapiens OX=9606 GN=RFC3 PE=1 SV=2	RFC3_HUMAN	16.1	15.9	16.1	15.5	15.3	15.6	15.8	15.8	15.8	15.7	15.7	15.7
		1398	39S ribosomal protein L11, mitochondrial OS=Homo sapiens OX=9606 GN=MRPL11 PE=1 SV=1	RM11_HUMAN	15.9	15.7	15.9	15.3	15.3	15.5	15.6	15.6	15.6	15.5	15.6	15.6
		1399	39S ribosomal protein L37, mitochondrial OS=Homo sapiens OX=9606 GN=MRPL37 PE=1 SV=2	RM37_HUMAN	16.1	15.9	16.1	15.6	15.5	15.8	15.8	15.8	15.8	15.8	15.8	15.9
		1400	DNA-directed RNA polymerase I subunit RPA1 OS=Homo sapiens OX=9606 GN=POLR1A PE=1 SV=2	RPA1_HUMAN	15.1	14.9	15.1	14.5	14.5	14.7	14.8	14.8	14.8	14.7	14.8	14.8
		1401	RNA polymerase II-associated protein 3 OS=Homo sapiens OX=9606 GN=RPAP3 PE=1 SV=2	RPAP3_HUMAN	15.7	15.5	15.7	15.1	14.9	15.2	15.4	15.4	15.3	15.3	15.3	15.3
		1402	28S ribosomal protein S27, mitochondrial OS=Homo sapiens OX=9606 GN=MRPS27 PE=1 SV=3	RT27_HUMAN	15.7	15.5	15.8	15.2	15	15.4	15.4	15.4	15.5	15.4	15.4	15.5
		1403	28S ribosomal protein S31, mitochondrial OS=Homo sapiens OX=9606 GN=MRPS31 PE=1 SV=3	RT31_HUMAN	15.4	15.2	15.4	14.9	14.7	14.9	15.1	15.1	15.1	15.1	15.1	15
		1404	Scaffold attachment factor B2 OS=Homo sapiens OX=9606 GN=SAFB2 PE=1 SV=1	SAFB2_HUMAN	16.1	15.9	16.1	15.6	15.4	15.7	15.8	15.8	15.8	15.8	15.7	15.7
		1405	Vesicle-trafficking protein SEC22b OS=Homo sapiens OX=9606 GN=SEC22B PE=1 SV=4	SC22B_HUMAN	16.4	16.1	16.4	15.9	15.7	16	16.1	16.1	16.1	16.1	16.1	16.1
		1406	Small nuclear ribonucleoprotein Sm D3 OS=Homo sapiens OX=9606 GN=SNRPD3 PE=1 SV=1	SMD3_HUMAN	16.1	15.8	16.1	15.6	15.5	15.7	15.8	15.8	15.8	15.8	15.9	15.8
		1407	U4/U6.U5 tri-snRNP-associated protein 1 OS=Homo sapiens OX=9606 GN=SART1 PE=1 SV=1	SNUT1_HUMAN	15.6	15.3	15.6	15	14.9	15.2	15.3	15.2	15.2	15.2	15.2	15.3
		1408	Sorting nexin-2 OS=Homo sapiens OX=9606 GN=SNX2 PE=1 SV=2	SNX2_HUMAN	16.2	16	16.3	15.7	15.5	15.8	15.9	15.9	15.9	16	15.9	15.9
		1409	Signal recognition particle 14 kDa protein OS=Homo sapiens OX=9606 GN=SRP14 PE=1 SV=2	SRP14_HUMAN	16.7	16.5	16.8	16.2	16	16.3	16.4	16.4	16.5	16.4	16.4	16.4
		1410	Striatin-3 OS=Homo sapiens OX=9606 GN=STRN3 PE=1 SV=3	STRN3_HUMAN	16.1	15.8	16.1	15.5	15.3	15.7	15.8	15.7	15.8	15.7	15.7	15.8
		1411	General transcription factor IIF subunit 1 OS=Homo sapiens OX=9606 GN=GTF2F1 PE=1 SV=2	T2FA_HUMAN	15.9	15.7	15.9	15.4	15.2	15.5	15.7	15.6	15.6	15.6	15.6	15.6
		1412	Mitochondrial import receptor subunit TOM22 homolog OS=Homo sapiens OX=9606 GN=TOMM22 PE=1 SV=3	TOM22_HUMAN	16.5	16.4	16.6	16.1	16	16.2	16.2	16.3	16.3	16.3	16.3	16.3
		1413	Tumor protein D52 OS=Homo sapiens OX=9606 GN=TPD52 PE=1 SV=2	TPD52_HUMAN	16.2	15.9	16.3	15.7	15.6	15.8	15.9	15.9	15.9	15.9	16	15.9
		1414	Thioredoxin domain-containing protein 12 OS=Homo sapiens OX=9606 GN=TXNDC12 PE=1 SV=1	TXD12_HUMAN	15.8	15.6	15.9	15.4	15.2	15.5	15.5	15.5	15.5	15.7	15.5	15.6
		1415	Protein unc-45 homolog A OS=Homo sapiens OX=9606 GN=UNC45A PE=1 SV=1	UN45A_HUMAN	15.6	15.5	15.7	15.1	14.9	15.2	15.3	15.4	15.4	15.3	15.3	15.3
		1416	von Willebrand factor A domain-containing protein 8 OS=Homo sapiens OX=9606 GN=VWA8 PE=1 SV=2	VWA8_HUMAN	15.7	15.5	15.7	15.2	15.1	15.3	15.4	15.4	15.4	15.4	15.5	15.4
		1417	Xaa-Pro aminopeptidase 3 OS=Homo sapiens OX=9606 GN=XPNPEP3 PE=1 SV=1	XPP3_HUMAN	15.7	15.5	15.7	15.2	15.1	15.4	15.4	15.4	15.4	15.4	15.4	15.5
		1418	Zinc finger CCCH domain-containing protein 11A OS=Homo sapiens OX=9606 GN=ZC3H11A PE=1 SV=3	ZC11A_HUMAN	15.7	15.6	15.8	15.2	15.1	15.4	15.5	15.5	15.5	15.4	15.5	15.5
		1419	Zinc finger RNA-binding protein OS=Homo sapiens OX=9606 GN=ZFR PE=1 SV=2	ZFR_HUMAN	15.8	15.5	15.8	15.1	15	15.3	15.5	15.5	15.5	15.3	15.4	15.4
		1420	Tight junction protein ZO-3 OS=Homo sapiens OX=9606 GN=TJP3 PE=1 SV=3	ZO3_HUMAN	15.2	15	15.2	14.7	14.5	14.9	14.9	14.9	14.9	14.9	14.8	14.9
		1421	Zinc finger Ran-binding domain-containing protein 2 OS=Homo sapiens OX=9606 GN=ZRANB2 PE=1 SV=2	ZRAB2_HUMAN	16.1	15.9	16.1	15.3	15.2	15.5	15.8	15.8	15.8	15.5	15.6	15.6
		1422	Actin, cytoplasmic 2 OS=Homo sapiens OX=9606 GN=ACTG1 PE=1 SV=1	ACTG_HUMAN	16.5	16.3	16.5	16	16	16.1	16.2	16.2	16.2	16.2	16.4	16.2
		1423	60S ribosomal protein L29 OS=Homo sapiens OX=9606 GN=RPL29 PE=1 SV=2	RL29_HUMAN	16.8	16.6	16.9	16.3	16.1	16.5	16.5	16.5	16.6	16.6	16.5	16.6
		1424	Acyl-CoA desaturase OS=Homo sapiens OX=9606 GN=SCD PE=1 SV=2	ACOD_HUMAN	16.7	16.4	16.8	15.7	15.6	15.8	16.4	16.4	16.5	15.9	15.9	15.9
		1425	Proteasomal ubiquitin receptor ADRM1 OS=Homo sapiens OX=9606 GN=ADRM1 PE=1 SV=2	ADRM1_HUMAN	15.6	15.3	15.6	14.9	14.8	15.1	15.3	15.3	15.3	15.2	15.1	15.2
		1426	Aldehyde dehydrogenase X, mitochondrial OS=Homo sapiens OX=9606 GN=ALDH1B1 PE=1 SV=3	AL1B1_HUMAN	16.3	16	16.3	15.9	15.6	16	16	16	16	16.1	16	16.1
		1427	ADP-ribosylation factor GTPase-activating protein 1 OS=Homo sapiens OX=9606 GN=ARFGAP1 PE=1 SV=2	ARFG1_HUMAN	16.3	16	16.3	15.7	15.5	15.8	16	16	16	15.9	15.8	15.9
		1428	ADP-ribosylation factor GTPase-activating protein 3 OS=Homo sapiens OX=9606 GN=ARFGAP3 PE=1 SV=1	ARFG3_HUMAN	15.7	15.4	15.7	15	14.9	15.2	15.4	15.4	15.4	15.2	15.2	15.3
		1429	Protein-glutamate O-methyltransferase OS=Homo sapiens OX=9606 GN=ARMT1 PE=1 SV=1	ARMT1_HUMAN	16.7	16.5	16.7	16.3	16	16.4	16.4	16.5	16.4	16.5	16.4	16.5
		1430	Branched-chain-amino-acid aminotransferase, cytosolic OS=Homo sapiens OX=9606 GN=BCAT1 PE=1 SV=3	BCAT1_HUMAN	16	15.8	16.1	15.6	15.4	15.6	15.7	15.7	15.7	15.8	15.8	15.7
		1431	Bromodomain-containing protein 4 OS=Homo sapiens OX=9606 GN=BRD4 PE=1 SV=2	BRD4_HUMAN	16.4	16.2	16.5	15.8	15.6	15.9	16.1	16.1	16.2	16	16	16
		1432	Transcription factor BTF3 homolog 4 OS=Homo sapiens OX=9606 GN=BTF3L4 PE=1 SV=1	BT3L4_HUMAN	15.6	15.3	15.6	15	14.9	15.2	15.3	15.2	15.3	15.2	15.3	15.3
		1433	Chromobox protein homolog 1 OS=Homo sapiens OX=9606 GN=CBX1 PE=1 SV=1	CBX1_HUMAN	16.2	16	16.3	15.8	15.7	15.9	15.9	16	16	16	16.1	16
		1434	Calcium homeostasis endoplasmic reticulum protein OS=Homo sapiens OX=9606 GN=CHERP PE=1 SV=3	CHERP_HUMAN	15.4	15.2	15.4	15	14.8	15.1	15.1	15.1	15.1	15.2	15.2	15.2
		1435	Collagen alpha-1(XIV) chain OS=Homo sapiens OX=9606 GN=COL14A1 PE=1 SV=3	COEA1_HUMAN	16	15.7	16	15.3	15.1	15.5	15.7	15.7	15.7	15.5	15.5	15.6
		1436	Cytochrome c oxidase subunit 5A, mitochondrial OS=Homo sapiens OX=9606 GN=COX5A PE=1 SV=2	COX5A_HUMAN	16.2	16	16.3	15.7	15.5	15.8	15.9	16	16	15.9	15.9	15.9
		1437	Cytochrome c oxidase subunit 5B, mitochondrial OS=Homo sapiens OX=9606 GN=COX5B PE=1 SV=2	COX5B_HUMAN	16.7	16.5	16.7	16.1	15.9	16.2	16.4	16.4	16.4	16.3	16.3	16.3
		1438	Cytochrome c oxidase subunit 6B1 OS=Homo sapiens OX=9606 GN=COX6B1 PE=1 SV=2	CX6B1_HUMAN	15.8	15.6	15.8	15.1	15.2	15.2	15.4	15.4	15.4	15.3	15.5	15.3
		1439	Cytochrome c1, heme protein, mitochondrial OS=Homo sapiens OX=9606 GN=CYC1 PE=1 SV=3	CY1_HUMAN	15.8	15.5	15.7	15.3	15.1	15.4	15.5	15.4	15.4	15.5	15.5	15.5
		1440	ATP-dependent RNA helicase DDX24 OS=Homo sapiens OX=9606 GN=DDX24 PE=1 SV=1	DDX24_HUMAN	16	15.8	16	15.6	15.4	15.7	15.7	15.7	15.7	15.8	15.8	15.8
		1441	Probable ATP-dependent RNA helicase DDX52 OS=Homo sapiens OX=9606 GN=DDX52 PE=1 SV=3	DDX52_HUMAN	15.2	15	15.2	14.8	14.6	14.9	14.9	14.9	14.9	15	14.9	15
		1442	7-dehydrocholesterol reductase OS=Homo sapiens OX=9606 GN=DHCR7 PE=1 SV=1	DHCR7_HUMAN	16	15.7	16	15.6	15.3	15.6	15.7	15.7	15.7	15.8	15.7	15.7
		1443	Dihydropteridine reductase OS=Homo sapiens OX=9606 GN=QDPR PE=1 SV=2	DHPR_HUMAN	15.8	15.7	15.9	15.3	15.2	15.5	15.6	15.6	15.6	15.6	15.5	15.6
		1444	ATP-dependent RNA helicase DHX8 OS=Homo sapiens OX=9606 GN=DHX8 PE=1 SV=1	DHX8_HUMAN	15.6	15.4	15.7	15	15	15.2	15.3	15.3	15.4	15.2	15.4	15.3
		1445	Disco-interacting protein 2 homolog B OS=Homo sapiens OX=9606 GN=DIP2B PE=1 SV=3	DIP2B_HUMAN	15.9	15.7	15.9	15.3	15.4	15.6	15.6	15.6	15.6	15.6	15.7	15.7
		1446	DnaJ homolog subfamily A member 3, mitochondrial OS=Homo sapiens OX=9606 GN=DNAJA3 PE=1 SV=2	DNJA3_HUMAN	15.7	15.5	15.7	15.3	15.1	15.5	15.4	15.4	15.4	15.5	15.5	15.6
		1447	Probable rRNA-processing protein EBP2 OS=Homo sapiens OX=9606 GN=EBNA1BP2 PE=1 SV=2	EBP2_HUMAN	16	15.7	16	15.6	15.4	15.6	15.7	15.7	15.7	15.8	15.7	15.7
		1448	Elongator complex protein 3 OS=Homo sapiens OX=9606 GN=ELP3 PE=1 SV=2	ELP3_HUMAN	16.1	15.9	16.2	15.7	15.6	15.9	15.8	15.8	15.8	15.9	15.9	16
		1449	Redox-regulatory protein FAM213A OS=Homo sapiens OX=9606 GN=FAM213A PE=1 SV=3	F213A_HUMAN	16.1	15.8	16.1	15.6	15.5	15.7	15.8	15.7	15.8	15.8	15.9	15.8
		1450	Fibronectin OS=Homo sapiens OX=9606 GN=FN1 PE=1 SV=4	FINC_HUMAN	15.3	15	15.2	14.6	14.6	15	15	15	14.9	14.8	14.9	15.1
		1451	Flotillin-1 OS=Homo sapiens OX=9606 GN=FLOT1 PE=1 SV=3	FLOT1_HUMAN	15.6	15.5	15.7	15.1	15	15.2	15.4	15.4	15.4	15.3	15.3	15.3
		1452	Fibronectin type-III domain-containing protein 3A OS=Homo sapiens OX=9606 GN=FNDC3A PE=1 SV=4	FND3A_HUMAN	16.3	16	16.3	15.6	15.5	15.7	16	15.9	16	15.8	15.9	15.8
		1453	Guanidinoacetate N-methyltransferase OS=Homo sapiens OX=9606 GN=GAMT PE=1 SV=1	GAMT_HUMAN	15.5	15.3	15.6	14.9	14.8	15	15.2	15.2	15.3	15.1	15.2	15.1
		1454	G-rich sequence factor 1 OS=Homo sapiens OX=9606 GN=GRSF1 PE=1 SV=3	GRSF1_HUMAN	15.7	15.4	15.7	15	14.9	15.2	15.4	15.3	15.3	15.2	15.3	15.3
		1455	HBS1-like protein OS=Homo sapiens OX=9606 GN=HBS1L PE=1 SV=1	HBS1L_HUMAN	16.2	15.9	16.2	15.6	15.4	15.7	15.9	15.9	15.9	15.9	15.8	15.8
		1456	Beta-hexosaminidase subunit beta OS=Homo sapiens OX=9606 GN=HEXB PE=1 SV=3	HEXB_HUMAN	16.2	16	16.2	15.5	15.4	15.7	15.9	15.9	15.9	15.7	15.8	15.8
		1457	Hydroxymethylglutaryl-CoA lyase, mitochondrial OS=Homo sapiens OX=9606 GN=HMGCL PE=1 SV=2	HMGCL_HUMAN	15.8	15.6	15.9	15.5	15.3	15.6	15.5	15.6	15.6	15.7	15.6	15.7
		1458	Protein Hook homolog 1 OS=Homo sapiens OX=9606 GN=HOOK1 PE=1 SV=2	HOOK1_HUMAN	16.2	15.9	16.2	15.5	15.4	15.7	15.9	15.8	15.9	15.7	15.7	15.8
		1459	Immunoglobulin superfamily member 1 OS=Homo sapiens OX=9606 GN=IGSF1 PE=1 SV=3	IGSF1_HUMAN	15.8	15.5	15.8	15.4	15.2	15.4	15.5	15.5	15.5	15.6	15.5	15.5
		1460	GTP:AMP phosphotransferase AK3, mitochondrial OS=Homo sapiens OX=9606 GN=AK3 PE=1 SV=4	KAD3_HUMAN	16.1	15.9	16.2	15.6	15.6	15.8	15.9	15.9	15.9	15.9	15.9	15.9
		1461	Protein kinase C iota type OS=Homo sapiens OX=9606 GN=PRKCI PE=1 SV=2	KPCI_HUMAN	15.7	15.5	15.8	15.2	15.1	15.3	15.4	15.4	15.5	15.4	15.4	15.4
		1462	Serine beta-lactamase-like protein LACTB, mitochondrial OS=Homo sapiens OX=9606 GN=LACTB PE=1 SV=2	LACTB_HUMAN	16.2	16	16.2	15.8	15.6	15.8	15.9	15.9	15.9	16	15.9	15.9
		1463	Mesencephalic astrocyte-derived neurotrophic factor OS=Homo sapiens OX=9606 GN=MANF PE=1 SV=3	MANF_HUMAN	16.8	16.6	16.8	16.3	16.1	16.3	16.5	16.5	16.5	16.5	16.5	16.4
		1464	Mannosyl-oligosaccharide glucosidase OS=Homo sapiens OX=9606 GN=MOGS PE=1 SV=5	MOGS_HUMAN	16.3	16.1	16.3	15.8	15.7	16	16	16	16	16.1	16.1	16.1
		1465	N-alpha-acetyltransferase 10 OS=Homo sapiens OX=9606 GN=NAA10 PE=1 SV=1	NAA10_HUMAN	15.8	15.6	15.9	15.3	15.1	15.4	15.5	15.5	15.5	15.6	15.5	15.5
		1466	Niban-like protein 1 OS=Homo sapiens OX=9606 GN=FAM129B PE=1 SV=3	NIBL1_HUMAN	16.2	16	16.2	15.6	15.4	15.8	15.9	16	15.9	15.9	15.8	15.9
		1467	Nucleolar protein 14 OS=Homo sapiens OX=9606 GN=NOP14 PE=1 SV=3	NOP14_HUMAN	15.6	15.4	15.6	15.1	14.9	15.2	15.3	15.3	15.3	15.3	15.3	15.3
		1468	Pescadillo homolog OS=Homo sapiens OX=9606 GN=PES1 PE=1 SV=1	PESC_HUMAN	16.1	16	16.2	15.6	15.4	15.8	15.8	15.9	15.9	15.9	15.8	15.8
		1469	Phosphomannomutase 2 OS=Homo sapiens OX=9606 GN=PMM2 PE=1 SV=1	PMM2_HUMAN	16	15.8	16	15.6	15.5	15.7	15.7	15.7	15.7	15.8	15.8	15.8
		1470	Protein phosphatase 1 regulatory subunit 7 OS=Homo sapiens OX=9606 GN=PPP1R7 PE=1 SV=1	PP1R7_HUMAN	15.3	15	15.4	14.8	14.6	14.8	15	15	15	15	15	14.9
		1471	Peptidyl-prolyl cis-trans isomerase F, mitochondrial OS=Homo sapiens OX=9606 GN=PPIF PE=1 SV=1	PPIF_HUMAN	15.7	15.6	15.8	15.3	15.1	15.4	15.5	15.5	15.5	15.5	15.5	15.5
		1472	Presequence protease, mitochondrial OS=Homo sapiens OX=9606 GN=PITRM1 PE=1 SV=3	PREP_HUMAN	15.6	15.3	15.6	15.1	15	15.2	15.3	15.3	15.3	15.4	15.3	15.3
		1473	Prominin-1 OS=Homo sapiens OX=9606 GN=PROM1 PE=1 SV=1	PROM1_HUMAN	15.8	15.6	15.8	15.4	15.2	15.5	15.5	15.5	15.5	15.6	15.5	15.6
		1474	Vitamin K-dependent protein S OS=Homo sapiens OX=9606 GN=PROS1 PE=1 SV=1	PROS_HUMAN	16.2	16	16.3	15.7	15.5	15.8	15.9	15.9	15.9	15.9	15.9	15.9
		1475	PC4 and SFRS1-interacting protein OS=Homo sapiens OX=9606 GN=PSIP1 PE=1 SV=1	PSIP1_HUMAN	16.2	15.9	16.2	15.6	15.5	15.7	15.9	15.9	15.9	15.9	15.9	15.8
		1476	Pumilio homolog 3 OS=Homo sapiens OX=9606 GN=PUM3 PE=1 SV=3	PUM3_HUMAN	15.9	15.7	16	15.4	15.4	15.6	15.6	15.6	15.6	15.6	15.7	15.7
		1477	Ran-binding protein 3 OS=Homo sapiens OX=9606 GN=RANBP3 PE=1 SV=1	RANB3_HUMAN	15.7	15.5	15.7	15.2	15	15.3	15.5	15.4	15.4	15.4	15.4	15.4
		1478	RNA-binding protein 34 OS=Homo sapiens OX=9606 GN=RBM34 PE=1 SV=2	RBM34_HUMAN	16.1	15.8	16.1	15.5	15.4	15.7	15.8	15.8	15.8	15.8	15.8	15.8
		1479	Reticulocalbin-2 OS=Homo sapiens OX=9606 GN=RCN2 PE=1 SV=1	RCN2_HUMAN	15.9	15.7	16	15.4	15.4	15.7	15.6	15.6	15.7	15.6	15.7	15.8
		1480	Replication factor C subunit 4 OS=Homo sapiens OX=9606 GN=RFC4 PE=1 SV=2	RFC4_HUMAN	15.5	15.3	15.5	15	14.8	15.1	15.2	15.3	15.2	15.2	15.2	15.2
		1481	Rho GTPase-activating protein 1 OS=Homo sapiens OX=9606 GN=ARHGAP1 PE=1 SV=1	RHG01_HUMAN	16.2	16	16.2	15.7	15.5	15.8	15.9	15.9	15.9	15.9	15.9	15.9
		1482	28S ribosomal protein S5, mitochondrial OS=Homo sapiens OX=9606 GN=MRPS5 PE=1 SV=2	RT05_HUMAN	16.6	16.3	16.6	16.1	15.9	16.2	16.3	16.3	16.3	16.3	16.3	16.3
		1483	Sarcosine dehydrogenase, mitochondrial OS=Homo sapiens OX=9606 GN=SARDH PE=1 SV=1	SARDH_HUMAN	16.4	16.1	16.3	15.8	15.7	15.9	16.1	16	16	16	16	16
		1484	Transcription activator BRG1 OS=Homo sapiens OX=9606 GN=SMARCA4 PE=1 SV=2	SMCA4_HUMAN	15.5	15.3	15.5	14.9	14.7	15.1	15.2	15.2	15.2	15.1	15.1	15.2
		1485	U5 small nuclear ribonucleoprotein 40 kDa protein OS=Homo sapiens OX=9606 GN=SNRNP40 PE=1 SV=1	SNR40_HUMAN	15.8	15.6	15.8	15.3	15.1	15.4	15.5	15.5	15.5	15.5	15.5	15.5
		1486	Sorting nexin-6 OS=Homo sapiens OX=9606 GN=SNX6 PE=1 SV=1	SNX6_HUMAN	16	15.8	16	15.4	15.3	15.5	15.7	15.7	15.7	15.6	15.6	15.6
		1487	Serpin B6 OS=Homo sapiens OX=9606 GN=SERPINB6 PE=1 SV=3	SPB6_HUMAN	15.3	15	15.4	14.8	14.7	15	15	15	15.1	15	15.1	15
		1488	Signal peptidase complex subunit 2 OS=Homo sapiens OX=9606 GN=SPCS2 PE=1 SV=3	SPCS2_HUMAN	15.5	15.3	15.5	15	14.8	15.1	15.2	15.2	15.2	15.2	15.2	15.2
		1489	Agmatinase, mitochondrial OS=Homo sapiens OX=9606 GN=AGMAT PE=1 SV=2	SPEB_HUMAN	15.5	15.3	15.5	15	14.9	15.2	15.2	15.2	15.2	15.3	15.3	15.3
		1490	Sepiapterin reductase OS=Homo sapiens OX=9606 GN=SPR PE=1 SV=1	SPRE_HUMAN	16	15.8	16	15.5	15.3	15.6	15.7	15.7	15.7	15.7	15.7	15.7
		1491	Suppressor of SWI4 1 homolog OS=Homo sapiens OX=9606 GN=PPAN PE=2 SV=1	SSF1_HUMAN	15.5	15.2	15.5	15.1	14.9	15.2	15.2	15.1	15.2	15.3	15.2	15.3
		1492	Syntaxin-7 OS=Homo sapiens OX=9606 GN=STX7 PE=1 SV=4	STX7_HUMAN	15.5	15.2	15.6	15.1	15	15.3	15.2	15.2	15.2	15.4	15.4	15.4
		1493	Syntaxin-binding protein 2 OS=Homo sapiens OX=9606 GN=STXBP2 PE=1 SV=2	STXB2_HUMAN	16	15.7	15.9	15.4	15.2	15.5	15.7	15.6	15.6	15.6	15.6	15.6
		1494	SUN domain-containing protein 2 OS=Homo sapiens OX=9606 GN=SUN2 PE=1 SV=3	SUN2_HUMAN	15.9	15.7	16	15.4	15.3	15.5	15.6	15.6	15.7	15.6	15.6	15.6
		1495	TBC1 domain family member 15 OS=Homo sapiens OX=9606 GN=TBC1D15 PE=1 SV=2	TBC15_HUMAN	16.1	15.8	16.1	15.5	15.3	15.7	15.8	15.7	15.8	15.7	15.7	15.8
		1496	Transmembrane 9 superfamily member 2 OS=Homo sapiens OX=9606 GN=TM9SF2 PE=1 SV=1	TM9S2_HUMAN	15.4	15.2	15.4	14.8	14.7	15	15.1	15.2	15.1	15	15.1	15.1
		1497	Transmembrane emp24 domain-containing protein 5 OS=Homo sapiens OX=9606 GN=TMED5 PE=1 SV=1	TMED5_HUMAN	16.2	16	16.2	15.7	15.5	15.8	15.9	15.9	15.9	15.9	15.9	15.9
		1498	Transportin-2 OS=Homo sapiens OX=9606 GN=TNPO2 PE=1 SV=3	TNPO2_HUMAN	14.9	14.7	15	14.5	14.5	14.6	14.7	14.7	14.6	14.7	14.9	14.7
		1499	CCA tRNA nucleotidyltransferase 1, mitochondrial OS=Homo sapiens OX=9606 GN=TRNT1 PE=1 SV=2	TRNT1_HUMAN	16	15.6	15.9	15.4	15.3	15.5	15.6	15.5	15.6	15.6	15.7	15.6
		1500	Pre-rRNA-processing protein TSR1 homolog OS=Homo sapiens OX=9606 GN=TSR1 PE=1 SV=1	TSR1_HUMAN	14.4	14.2	14.4	13.8	13.7	14.1	14.1	14.2	14.1	14	14.1	14.2
		1501	Thioredoxin domain-containing protein 17 OS=Homo sapiens OX=9606 GN=TXNDC17 PE=1 SV=1	TXD17_HUMAN	15.5	15.3	15.5	14.8	14.7	14.9	15.2	15.2	15.2	15	15.1	15
		1502	NEDD8-conjugating enzyme Ubc12 OS=Homo sapiens OX=9606 GN=UBE2M PE=1 SV=1	UBC12_HUMAN	16.4	16.2	16.5	15.9	15.8	16	16.2	16.2	16.2	16.1	16.2	16.1
		1503	Ubiquitin conjugation factor E4 B OS=Homo sapiens OX=9606 GN=UBE4B PE=1 SV=1	UBE4B_HUMAN	15.7	15.5	15.7	15.1	15	15.2	15.4	15.4	15.4	15.3	15.3	15.3
		1504	V-type proton ATPase subunit E 1 OS=Homo sapiens OX=9606 GN=ATP6V1E1 PE=1 SV=1	VATE1_HUMAN	17	16.8	17	16.6	16.3	16.5	16.7	16.7	16.7	16.8	16.7	16.6
		1505	Vitamin K-dependent gamma-carboxylase OS=Homo sapiens OX=9606 GN=GGCX PE=1 SV=2	VKGC_HUMAN	15.8	15.5	15.8	15.3	15.2	15.3	15.5	15.5	15.5	15.5	15.5	15.4
		1506	WW domain-binding protein 11 OS=Homo sapiens OX=9606 GN=WBP11 PE=1 SV=1	WBP11_HUMAN	15.7	15.5	15.8	15.2	15	15.2	15.4	15.4	15.4	15.4	15.4	15.3
		1507	Serine/threonine-protein kinase WNK1 OS=Homo sapiens OX=9606 GN=WNK1 PE=1 SV=2	WNK1_HUMAN	16.3	16.1	16.3	15.6	15.4	15.8	16	16	16	15.8	15.7	15.9
		1508	Non-histone chromosomal protein HMG-17 OS=Homo sapiens OX=9606 GN=HMGN2 PE=1 SV=3	HMGN2_HUMAN	18.1	17.9	18.2	17.6	17.4	17.6	17.8	17.8	17.8	17.8	17.8	17.7
		1509	Alanyl-tRNA editing protein Aarsd1 OS=Homo sapiens OX=9606 GN=AARSD1 PE=1 SV=2	AASD1_HUMAN	15.7	15.6	15.8	15.3	15.1	15.3	15.4	15.5	15.5	15.5	15.4	15.4
		1510	ATPase family AAA domain-containing protein 3B OS=Homo sapiens OX=9606 GN=ATAD3B PE=1 SV=1	ATD3B_HUMAN	15.7	15.5	15.7	15.3	15.1	15.4	15.4	15.5	15.4	15.5	15.5	15.4
		1511	Baculoviral IAP repeat-containing protein 6 OS=Homo sapiens OX=9606 GN=BIRC6 PE=1 SV=2	BIRC6_HUMAN	15.6	15.3	15.7	15	14.9	15.2	15.3	15.3	15.4	15.2	15.3	15.3
		1512	Coiled-coil domain-containing protein 58 OS=Homo sapiens OX=9606 GN=CCDC58 PE=1 SV=1	CCD58_HUMAN	16.3	16	16.3	15.9	15.7	15.9	16	15.9	16	16.1	16	16
		1513	CDK5 regulatory subunit-associated protein 3 OS=Homo sapiens OX=9606 GN=CDK5RAP3 PE=1 SV=2	CK5P3_HUMAN	16.3	16.1	16.4	15.8	15.7	15.8	16	16	16	16	16.1	15.9
		1514	Condensin complex subunit 2 OS=Homo sapiens OX=9606 GN=NCAPH PE=1 SV=3	CND2_HUMAN	15.2	15	15.2	14.6	14.5	14.8	14.9	14.9	14.9	14.8	14.9	14.9
		1515	Conserved oligomeric Golgi complex subunit 3 OS=Homo sapiens OX=9606 GN=COG3 PE=1 SV=3	COG3_HUMAN	15.7	15.4	15.7	15.3	15.1	15.4	15.4	15.3	15.4	15.5	15.4	15.5
		1516	Adapter molecule crk OS=Homo sapiens OX=9606 GN=CRK PE=1 SV=2	CRK_HUMAN	15.3	15.1	15.3	14.7	14.6	14.9	15	15	15	14.9	14.9	15
		1517	Drebrin-like protein OS=Homo sapiens OX=9606 GN=DBNL PE=1 SV=1	DBNL_HUMAN	15.5	15.3	15.5	15	14.8	15.1	15.2	15.2	15.2	15.2	15.2	15.2
		1518	N(G),N(G)-dimethylarginine dimethylaminohydrolase 2 OS=Homo sapiens OX=9606 GN=DDAH2 PE=1 SV=1	DDAH2_HUMAN	16.3	16	16.3	15.8	15.7	15.9	16	16	16	16	16	15.9
		1519	Deoxyuridine 5'-triphosphate nucleotidohydrolase, mitochondrial OS=Homo sapiens OX=9606 GN=DUT PE=1 SV=4	DUT_HUMAN	15.7	15.5	15.8	15.1	14.7	15.1	15.5	15.5	15.5	15.3	15.1	15.2
		1520	Ethylmalonyl-CoA decarboxylase OS=Homo sapiens OX=9606 GN=ECHDC1 PE=1 SV=2	ECHD1_HUMAN	16.1	15.9	16.1	15.6	15.5	15.8	15.8	15.8	15.8	15.8	15.9	15.9
		1521	EH domain-containing protein 4 OS=Homo sapiens OX=9606 GN=EHD4 PE=1 SV=1	EHD4_HUMAN	15.9	15.6	15.9	15.3	15.2	15.5	15.6	15.6	15.6	15.6	15.6	15.6
		1522	Epidermal growth factor receptor kinase substrate 8 OS=Homo sapiens OX=9606 GN=EPS8 PE=1 SV=1	EPS8_HUMAN	16.1	15.8	16.1	15.5	15.4	15.7	15.8	15.7	15.7	15.7	15.7	15.8
		1523	RNA-binding protein FUS OS=Homo sapiens OX=9606 GN=FUS PE=1 SV=1	FUS_HUMAN	16.6	16.3	16.7	16.1	15.9	16.3	16.4	16.3	16.3	16.3	16.3	16.4
		1524	Glucosylceramidase OS=Homo sapiens OX=9606 GN=GBA PE=1 SV=3	GLCM_HUMAN	16	15.7	16	15.4	15.3	15.6	15.7	15.7	15.7	15.7	15.7	15.7
		1525	Haloacid dehalogenase-like hydrolase domain-containing 5 OS=Homo sapiens OX=9606 GN=HDHD5 PE=1 SV=1	HDHD5_HUMAN	15.4	15.3	15.4	15	14.9	15.1	15.2	15.2	15.1	15.2	15.2	15.2
		1526	High mobility group protein B3 OS=Homo sapiens OX=9606 GN=HMGB3 PE=1 SV=4	HMGB3_HUMAN	15.7	15.5	15.8	15.2	15.1	15.3	15.4	15.4	15.5	15.4	15.5	15.4
		1527	Acetolactate synthase-like protein OS=Homo sapiens OX=9606 GN=ILVBL PE=1 SV=2	ILVBL_HUMAN	15.5	15.3	15.6	15.1	14.9	15.3	15.2	15.3	15.2	15.3	15.3	15.4
		1528	Lamina-associated polypeptide 2, isoforms beta/gamma OS=Homo sapiens OX=9606 GN=TMPO PE=1 SV=2	LAP2B_HUMAN	16.1	15.9	16.1	15.6	15.4	15.7	15.8	15.8	15.8	15.8	15.7	15.8
		1529	Lysosomal alpha-mannosidase OS=Homo sapiens OX=9606 GN=MAN2B1 PE=1 SV=3	MA2B1_HUMAN	15.1	15	15.2	14.6	14.6	14.7	14.8	14.9	14.9	14.8	14.9	14.8
		1530	MKI67 FHA domain-interacting nucleolar phosphoprotein OS=Homo sapiens OX=9606 GN=NIFK PE=1 SV=1	MK67I_HUMAN	15.3	15.2	15.4	15.1	14.9	15.2	15	15.2	15.1	15.3	15.3	15.3
		1531	c-Myc-binding protein OS=Homo sapiens OX=9606 GN=MYCBP PE=1 SV=3	MYCBP_HUMAN	16	15.8	16	15.5	15.3	15.6	15.8	15.7	15.7	15.7	15.7	15.7
		1532	Nuclear receptor corepressor 1 OS=Homo sapiens OX=9606 GN=NCOR1 PE=1 SV=2	NCOR1_HUMAN	15	14.8	15	14.5	14.3	14.6	14.7	14.7	14.7	14.7	14.7	14.7
		1533	Protein NDRG1 OS=Homo sapiens OX=9606 GN=NDRG1 PE=1 SV=1	NDRG1_HUMAN	16.3	15.9	16.3	15.8	15.6	15.8	16	15.8	16	16	16	15.9
		1534	NADH dehydrogenase [ubiquinone] flavoprotein 2, mitochondrial OS=Homo sapiens OX=9606 GN=NDUFV2 PE=1 SV=2	NDUV2_HUMAN	16.1	15.8	16.1	15.3	15.2	15.4	15.8	15.7	15.8	15.5	15.5	15.5
		1535	Nestin OS=Homo sapiens OX=9606 GN=NES PE=1 SV=2	NEST_HUMAN	15.6	15.3	15.7	14.7	14.6	15	15.3	15.3	15.3	14.9	15	15
		1536	Na(+)/H(+) exchange regulatory cofactor NHE-RF3 OS=Homo sapiens OX=9606 GN=PDZK1 PE=1 SV=2	NHRF3_HUMAN	16	15.7	16	15.6	15.4	15.6	15.7	15.6	15.7	15.8	15.8	15.7
		1537	NF-kappa-B-repressing factor OS=Homo sapiens OX=9606 GN=NKRF PE=1 SV=2	NKRF_HUMAN	16.1	15.9	16.1	15.6	15.4	15.7	15.8	15.8	15.8	15.8	15.8	15.8
		1538	Nucleolar protein 6 OS=Homo sapiens OX=9606 GN=NOL6 PE=1 SV=2	NOL6_HUMAN	15.5	15.2	15.5	15.1	14.9	15.2	15.2	15.2	15.2	15.3	15.3	15.3
		1539	5'-nucleotidase domain-containing protein 1 OS=Homo sapiens OX=9606 GN=NT5DC1 PE=1 SV=1	NT5D1_HUMAN	15.7	15.5	15.7	15.2	15	15.2	15.5	15.4	15.4	15.4	15.3	15.3
		1540	Nuclear transport factor 2 OS=Homo sapiens OX=9606 GN=NUTF2 PE=1 SV=1	NTF2_HUMAN	15.7	15.5	15.8	15.1	15	15.2	15.4	15.4	15.5	15.3	15.4	15.3
		1541	Nucleoporin p54 OS=Homo sapiens OX=9606 GN=NUP54 PE=1 SV=2	NUP54_HUMAN	16.3	16.1	16.4	15.8	15.6	15.9	16	16	16	16	16	16
		1542	Pyruvate dehydrogenase protein X component, mitochondrial OS=Homo sapiens OX=9606 GN=PDHX PE=1 SV=3	ODPX_HUMAN	16.1	16	16.2	15.7	15.6	15.8	15.8	16	15.9	15.9	16	15.9
		1543	Ubiquitin thioesterase OTUB1 OS=Homo sapiens OX=9606 GN=OTUB1 PE=1 SV=2	OTUB1_HUMAN	16.1	15.9	16.2	15.6	15.4	15.7	15.8	15.8	15.8	15.8	15.8	15.8
		1544	Polyadenylate-binding protein-interacting protein 1 OS=Homo sapiens OX=9606 GN=PAIP1 PE=1 SV=1	PAIP1_HUMAN	16.2	16	16.2	15.6	15.4	15.7	15.9	16	15.9	15.8	15.8	15.8
		1545	Protein PAT1 homolog 1 OS=Homo sapiens OX=9606 GN=PATL1 PE=1 SV=2	PATL1_HUMAN	16.7	16.4	16.7	16.2	16.1	16.3	16.4	16.4	16.4	16.4	16.5	16.4
		1546	Pericentriolar material 1 protein OS=Homo sapiens OX=9606 GN=PCM1 PE=1 SV=5	PCM1_HUMAN	15.6	15.3	15.6	14.9	14.8	15	15.3	15.2	15.3	15.1	15.2	15.1
		1547	Pleckstrin homology domain-containing family A member 5 OS=Homo sapiens OX=9606 GN=PLEKHA5 PE=1 SV=1	PKHA5_HUMAN	16.3	16	16.4	15.9	15.7	16	16	16	16	16.1	16	16.1
		1548	Peptidyl-prolyl cis-trans isomerase G OS=Homo sapiens OX=9606 GN=PPIG PE=1 SV=2	PPIG_HUMAN	15.7	15.6	15.9	15.4	15.3	15.5	15.5	15.6	15.5	15.6	15.6	15.6
		1549	Peptidylprolyl isomerase domain and WD repeat-containing protein 1 OS=Homo sapiens OX=9606 GN=PPWD1 PE=1 SV=1	PPWD1_HUMAN	15.8	15.6	15.8	15.3	15.1	15.4	15.5	15.5	15.5	15.5	15.5	15.5
		1550	Pre-mRNA-splicing factor ATP-dependent RNA helicase PRP16 OS=Homo sapiens OX=9606 GN=DHX38 PE=1 SV=2	PRP16_HUMAN	15.5	15.3	15.6	15	14.8	15.1	15.3	15.3	15.3	15.2	15.2	15.2
		1551	CTP synthase 2 OS=Homo sapiens OX=9606 GN=CTPS2 PE=1 SV=1	PYRG2_HUMAN	15.1	14.9	15.2	14.7	14.5	14.8	14.9	14.8	14.9	14.9	14.9	14.9
		1552	Cytochrome b-c1 complex subunit 7 OS=Homo sapiens OX=9606 GN=UQCRB PE=1 SV=2	QCR7_HUMAN	16.9	16.7	17	16.3	16.2	16.5	16.6	16.6	16.6	16.6	16.6	16.6
		1553	RNA-binding protein 10 OS=Homo sapiens OX=9606 GN=RBM10 PE=1 SV=3	RBM10_HUMAN	15.7	15.5	15.7	15.2	15	15.4	15.4	15.5	15.4	15.4	15.4	15.5
		1554	Retinoblastoma-associated protein OS=Homo sapiens OX=9606 GN=RB1 PE=1 SV=2	RB_HUMAN	15.8	15.6	15.9	15.1	15	15.3	15.5	15.5	15.5	15.3	15.4	15.4
		1555	Replication factor C subunit 1 OS=Homo sapiens OX=9606 GN=RFC1 PE=1 SV=4	RFC1_HUMAN	15.9	15.5	15.9	15.2	15.1	15.4	15.6	15.5	15.5	15.4	15.4	15.5
		1556	60S acidic ribosomal protein P1 OS=Homo sapiens OX=9606 GN=RPLP1 PE=1 SV=1	RLA1_HUMAN	16.2	16.1	16.2	15.7	15.6	15.8	15.9	16	15.9	15.9	16	15.9
		1557	Ribosomal RNA processing protein 1 homolog A OS=Homo sapiens OX=9606 GN=RRP1 PE=1 SV=1	RRP1_HUMAN	15.5	15.3	15.6	15.1	15	15.2	15.2	15.3	15.3	15.3	15.4	15.3
		1558	Scavenger receptor class B member 1 OS=Homo sapiens OX=9606 GN=SCARB1 PE=1 SV=1	SCRB1_HUMAN	16.2	15.9	16.3	15.8	15.8	16	15.9	15.8	16	16.1	16.1	16.1
		1559	Splicing factor 3A subunit 2 OS=Homo sapiens OX=9606 GN=SF3A2 PE=1 SV=2	SF3A2_HUMAN	16	15.8	16.1	15.6	15.4	15.7	15.7	15.7	15.8	15.8	15.8	15.8
		1560	Small glutamine-rich tetratricopeptide repeat-containing protein alpha OS=Homo sapiens OX=9606 GN=SGTA PE=1 SV=1	SGTA_HUMAN	15.8	15.6	15.9	15.3	15.1	15.4	15.6	15.6	15.5	15.5	15.4	15.5
		1561	SRA stem-loop-interacting RNA-binding protein, mitochondrial OS=Homo sapiens OX=9606 GN=SLIRP PE=1 SV=1	SLIRP_HUMAN	15.8	15.6	15.9	15.4	15.3	15.5	15.5	15.6	15.6	15.6	15.6	15.6
		1562	SNW domain-containing protein 1 OS=Homo sapiens OX=9606 GN=SNW1 PE=1 SV=1	SNW1_HUMAN	15.9	15.7	16	15.4	15.3	15.6	15.6	15.6	15.7	15.7	15.6	15.7
		1563	Aspartate--tRNA ligase, mitochondrial OS=Homo sapiens OX=9606 GN=DARS2 PE=1 SV=1	SYDM_HUMAN	15.5	15.2	15.4	15	14.8	15.1	15.2	15.1	15.1	15.2	15.2	15.2
		1564	Probable glutamate--tRNA ligase, mitochondrial OS=Homo sapiens OX=9606 GN=EARS2 PE=1 SV=2	SYEM_HUMAN	15.6	15.3	15.5	15.1	14.9	15.2	15.3	15.2	15.2	15.3	15.3	15.3
		1565	Transcription factor A, mitochondrial OS=Homo sapiens OX=9606 GN=TFAM PE=1 SV=1	TFAM_HUMAN	16.7	16.5	16.7	16.3	16.1	16.4	16.4	16.4	16.4	16.6	16.5	16.5
		1566	THO complex subunit 5 homolog OS=Homo sapiens OX=9606 GN=THOC5 PE=1 SV=2	THOC5_HUMAN	15	14.8	15	14.6	14.4	14.7	14.7	14.7	14.7	14.8	14.7	14.8
		1567	tRNA methyltransferase 10 homolog C OS=Homo sapiens OX=9606 GN=TRMT10C PE=1 SV=2	TM10C_HUMAN	15.9	15.6	15.9	15.4	15.3	15.5	15.6	15.5	15.6	15.6	15.7	15.6
		1568	Tumor susceptibility gene 101 protein OS=Homo sapiens OX=9606 GN=TSG101 PE=1 SV=2	TS101_HUMAN	16	15.8	16	15.5	15.3	15.6	15.7	15.7	15.7	15.7	15.6	15.7
		1569	Tetratricopeptide repeat protein 38 OS=Homo sapiens OX=9606 GN=TTC38 PE=1 SV=1	TTC38_HUMAN	15.4	15.2	15.4	14.9	14.7	15	15.1	15.1	15.1	15.1	15	15.1
		1570	Thymidylate synthase OS=Homo sapiens OX=9606 GN=TYMS PE=1 SV=3	TYSY_HUMAN	16.2	16	16.3	15.4	15.2	15.5	15.9	16	16	15.6	15.5	15.6
		1571	Ubiquilin-1 OS=Homo sapiens OX=9606 GN=UBQLN1 PE=1 SV=2	UBQL1_HUMAN	15.9	15.7	16	15.5	15.3	15.6	15.6	15.6	15.7	15.7	15.6	15.7
		1572	Ubiquitin carboxyl-terminal hydrolase isozyme L3 OS=Homo sapiens OX=9606 GN=UCHL3 PE=1 SV=1	UCHL3_HUMAN	15.7	15.4	15.7	15.2	15	15.4	15.4	15.4	15.4	15.4	15.4	15.5
		1573	Ubiquitin carboxyl-terminal hydrolase isozyme L5 OS=Homo sapiens OX=9606 GN=UCHL5 PE=1 SV=3	UCHL5_HUMAN	16	15.8	16	15.5	15.4	15.6	15.7	15.7	15.7	15.7	15.7	15.7
		1574	Protein VAC14 homolog OS=Homo sapiens OX=9606 GN=VAC14 PE=1 SV=1	VAC14_HUMAN	15.7	15.6	15.8	15.3	15.1	15.5	15.5	15.5	15.5	15.5	15.5	15.6
		1575	Vacuolar protein sorting-associated protein VTA1 homolog OS=Homo sapiens OX=9606 GN=VTA1 PE=1 SV=1	VTA1_HUMAN	15.8	15.5	15.7	15.1	15	15.4	15.5	15.4	15.4	15.3	15.4	15.5
		1576	Ribosome biogenesis protein WDR12 OS=Homo sapiens OX=9606 GN=WDR12 PE=1 SV=2	WDR12_HUMAN	15.9	15.7	16	15.4	15.3	15.6	15.6	15.7	15.6	15.6	15.7	15.7
		1577	Nuclease-sensitive element-binding protein 1 OS=Homo sapiens OX=9606 GN=YBX1 PE=1 SV=3	YBOX1_HUMAN	15.8	15.6	15.8	15.2	15	15.3	15.5	15.5	15.5	15.4	15.3	15.4
		1578	Tubulin alpha-1B chain OS=Homo sapiens OX=9606 GN=TUBA1B PE=1 SV=1	TBA1B_HUMAN	13.9	13.6	14	13.8	14	13.4	13.6	13.5	13.7	14	14.4	13.5
		1579	ATP-binding cassette sub-family B member 6, mitochondrial OS=Homo sapiens OX=9606 GN=ABCB6 PE=1 SV=1	ABCB6_HUMAN	15.5	15.3	15.5	14.9	14.9	15.1	15.2	15.2	15.2	15.2	15.3	15.2
		1580	ATP-binding cassette sub-family F member 3 OS=Homo sapiens OX=9606 GN=ABCF3 PE=1 SV=2	ABCF3_HUMAN	15.8	15.5	15.8	15.2	15	15.3	15.5	15.4	15.5	15.4	15.4	15.4
		1581	Anoctamin-6 OS=Homo sapiens OX=9606 GN=ANO6 PE=1 SV=2	ANO6_HUMAN	15.6	15.5	15.7	15.1	15	15.2	15.3	15.4	15.4	15.3	15.3	15.3
		1582	Actin-related protein 2/3 complex subunit 1A OS=Homo sapiens OX=9606 GN=ARPC1A PE=2 SV=2	ARC1A_HUMAN	16.5	16.3	16.5	16	15.8	16.1	16.2	16.2	16.2	16.2	16.2	16.2
		1583	ATPase ASNA1 OS=Homo sapiens OX=9606 GN=ASNA1 PE=1 SV=2	ASNA_HUMAN	15.5	15.2	15.5	14.9	14.9	15	15.2	15.2	15.2	15.1	15.2	15.1
		1584	Sodium/potassium-transporting ATPase subunit beta-1 OS=Homo sapiens OX=9606 GN=ATP1B1 PE=1 SV=1	AT1B1_HUMAN	16.9	16.6	16.8	16.4	16.2	16.5	16.6	16.5	16.5	16.6	16.5	16.6
		1585	Beta-1,4-glucuronyltransferase 1 OS=Homo sapiens OX=9606 GN=B4GAT1 PE=1 SV=1	B4GA1_HUMAN	15.4	15.2	15.4	14.8	14.7	15.1	15.1	15.1	15.1	15.1	15.1	15.2
		1586	E3 ubiquitin-protein ligase BRE1B OS=Homo sapiens OX=9606 GN=RNF40 PE=1 SV=4	BRE1B_HUMAN	16.1	15.9	16.1	15.5	15.3	15.6	15.8	15.9	15.8	15.7	15.7	15.7
		1587	Coiled-coil domain-containing protein 124 OS=Homo sapiens OX=9606 GN=CCDC124 PE=1 SV=1	CC124_HUMAN	16.9	16.7	16.9	16.5	16.4	16.6	16.6	16.6	16.6	16.7	16.7	16.7
		1588	Cytochrome c-type heme lyase OS=Homo sapiens OX=9606 GN=HCCS PE=1 SV=1	CCHL_HUMAN	15.9	15.7	15.9	15.4	15.2	15.4	15.7	15.6	15.6	15.6	15.6	15.5
		1589	CD2-associated protein OS=Homo sapiens OX=9606 GN=CD2AP PE=1 SV=1	CD2AP_HUMAN	16.2	15.9	16.2	15.6	15.4	15.7	15.9	15.9	15.9	15.8	15.8	15.8
		1590	2',3'-cyclic-nucleotide 3'-phosphodiesterase OS=Homo sapiens OX=9606 GN=CNP PE=1 SV=2	CN37_HUMAN	16.3	16.1	16.4	15.8	15.6	15.9	16	16	16	16	16	16
		1591	Cystatin-B OS=Homo sapiens OX=9606 GN=CSTB PE=1 SV=2	CYTB_HUMAN	15.7	15.5	15.7	15.1	15	15.2	15.4	15.4	15.4	15.3	15.4	15.3
		1592	DDB1- and CUL4-associated factor 13 OS=Homo sapiens OX=9606 GN=DCAF13 PE=1 SV=2	DCA13_HUMAN	15.8	15.5	15.8	15.3	15.2	15.5	15.5	15.5	15.5	15.6	15.6	15.6
		1593	Probable ATP-dependent RNA helicase DDX10 OS=Homo sapiens OX=9606 GN=DDX10 PE=1 SV=2	DDX10_HUMAN	15.2	15	15.2	14.7	14.6	14.9	14.9	14.9	14.9	14.9	15	15
		1594	Delta(24)-sterol reductase OS=Homo sapiens OX=9606 GN=DHCR24 PE=1 SV=2	DHC24_HUMAN	17	16.7	17	16.6	16.4	16.6	16.7	16.7	16.7	16.8	16.7	16.7
		1595	Mitochondrial dicarboxylate carrier OS=Homo sapiens OX=9606 GN=SLC25A10 PE=1 SV=2	DIC_HUMAN	15.9	15.7	15.9	15.4	15.3	15.6	15.6	15.6	15.5	15.6	15.6	15.7
		1596	DNA polymerase delta catalytic subunit OS=Homo sapiens OX=9606 GN=POLD1 PE=1 SV=2	DPOD1_HUMAN	15.8	15.6	15.9	15.2	15	15.3	15.5	15.5	15.5	15.4	15.4	15.4
		1597	Enoyl-CoA delta isomerase 1, mitochondrial OS=Homo sapiens OX=9606 GN=ECI1 PE=1 SV=1	ECI1_HUMAN	16	15.8	16.1	15.6	15.5	15.6	15.7	15.7	15.7	15.9	15.8	15.7
		1598	Squalene monooxygenase OS=Homo sapiens OX=9606 GN=SQLE PE=1 SV=3	ERG1_HUMAN	15.9	15.7	15.9	15.4	15.2	15.5	15.6	15.6	15.6	15.6	15.6	15.6
		1599	ESF1 homolog OS=Homo sapiens OX=9606 GN=ESF1 PE=1 SV=1	ESF1_HUMAN	16.1	15.9	16.1	15.8	15.6	15.9	15.8	15.9	15.8	16	16	16
		1600	FAD-dependent oxidoreductase domain-containing protein 1 OS=Homo sapiens OX=9606 GN=FOXRED1 PE=1 SV=2	FXRD1_HUMAN	15.6	15.3	15.7	15.1	15	15.3	15.3	15.3	15.3	15.4	15.3	15.4
		1601	N-acetylgalactosaminyltransferase 7 OS=Homo sapiens OX=9606 GN=GALNT7 PE=1 SV=1	GALT7_HUMAN	15.5	15.4	15.6	15.1	14.9	15.2	15.2	15.3	15.3	15.3	15.3	15.3
		1602	Gem-associated protein 4 OS=Homo sapiens OX=9606 GN=GEMIN4 PE=1 SV=2	GEMI4_HUMAN	16	15.9	16.1	15.5	15.4	15.7	15.8	15.9	15.8	15.7	15.7	15.8
		1603	G-patch domain and KOW motifs-containing protein OS=Homo sapiens OX=9606 GN=GPKOW PE=1 SV=2	GPKOW_HUMAN	15.5	15.3	15.5	15	14.7	15.1	15.2	15.2	15.2	15.2	15.1	15.2
		1604	Glutamate--cysteine ligase regulatory subunit OS=Homo sapiens OX=9606 GN=GCLM PE=1 SV=1	GSH0_HUMAN	16.2	15.9	16.2	15.8	15.6	16	15.9	15.8	15.9	16	16	16.1
		1605	Histone deacetylase 1 OS=Homo sapiens OX=9606 GN=HDAC1 PE=1 SV=1	HDAC1_HUMAN	16.2	16	16.2	15.6	15.4	15.8	15.9	15.9	15.9	15.8	15.8	15.9
		1606	Huntingtin OS=Homo sapiens OX=9606 GN=HTT PE=1 SV=2	HD_HUMAN	15.5	15.3	15.5	14.9	14.8	15.1	15.2	15.2	15.2	15.1	15.2	15.2
		1607	High mobility group protein HMGI-C OS=Homo sapiens OX=9606 GN=HMGA2 PE=1 SV=1	HMGA2_HUMAN	16.4	16.2	16.5	16.1	15.8	16	16.1	16.1	16.1	16.3	16.1	16.1
		1608	Heterogeneous nuclear ribonucleoprotein H2 OS=Homo sapiens OX=9606 GN=HNRNPH2 PE=1 SV=1	HNRH2_HUMAN	16.2	15.9	16.2	15.6	15.5	15.8	15.9	15.8	15.9	15.8	15.9	15.8
		1609	Oxidoreductase HTATIP2 OS=Homo sapiens OX=9606 GN=HTATIP2 PE=1 SV=2	HTAI2_HUMAN	17	16.8	17	16.5	16.2	16.5	16.7	16.7	16.7	16.7	16.6	16.6
		1610	Inhibitor of nuclear factor kappa-B kinase-interacting protein OS=Homo sapiens OX=9606 GN=IKBIP PE=1 SV=1	IKIP_HUMAN	16.2	16	16.2	15.7	15.5	15.9	15.9	15.9	15.9	16	15.9	16
		1611	Jupiter microtubule associated homolog 2 OS=Homo sapiens OX=9606 GN=JPT2 PE=1 SV=1	JUPI2_HUMAN	16	15.8	16.1	15.3	15.1	15.5	15.7	15.8	15.8	15.5	15.5	15.6
		1612	Keratin, type II cytoskeletal 5 OS=Homo sapiens OX=9606 GN=KRT5 PE=1 SV=3	K2C5_HUMAN	14.7	14.2	14	14.4	14.9	14.2	14.4	14.1	13.7	14.7	15.3	14.3
		1613	Kinesin-like protein KIF23 OS=Homo sapiens OX=9606 GN=KIF23 PE=1 SV=3	KIF23_HUMAN	15.5	15.3	15.5	15	14.8	15.1	15.2	15.2	15.2	15.2	15.1	15.2
		1614	Mevalonate kinase OS=Homo sapiens OX=9606 GN=MVK PE=1 SV=1	KIME_HUMAN	15.5	15.3	15.5	15	14.9	15.2	15.2	15.3	15.2	15.2	15.2	15.3
		1615	Putative RNA-binding protein Luc7-like 2 OS=Homo sapiens OX=9606 GN=LUC7L2 PE=1 SV=2	LC7L2_HUMAN	15.5	15.3	15.5	15	15	15.3	15.2	15.2	15.2	15.2	15.3	15.4
		1616	NAD-dependent malic enzyme, mitochondrial OS=Homo sapiens OX=9606 GN=ME2 PE=1 SV=1	MAOM_HUMAN	16.2	16	16.3	15.8	15.6	15.9	15.9	15.9	16	16	15.9	16
		1617	Mitotic spindle assembly checkpoint protein MAD1 OS=Homo sapiens OX=9606 GN=MAD1L1 PE=1 SV=2	MD1L1_HUMAN	14.7	14.5	14.7	14.1	14	14.3	14.4	14.5	14.3	14.3	14.4	14.4
		1618	Double-strand break repair protein MRE11 OS=Homo sapiens OX=9606 GN=MRE11 PE=1 SV=3	MRE11_HUMAN	16.1	15.9	16.2	15.5	15.4	15.7	15.8	15.8	15.9	15.7	15.8	15.8
		1619	1,2-dihydroxy-3-keto-5-methylthiopentene dioxygenase OS=Homo sapiens OX=9606 GN=ADI1 PE=1 SV=1	MTND_HUMAN	16	15.8	16.1	15.2	15.2	15.4	15.7	15.8	15.7	15.5	15.6	15.5
		1620	NADH dehydrogenase [ubiquinone] 1 alpha subcomplex assembly factor 2 OS=Homo sapiens OX=9606 GN=NDUFAF2 PE=1 SV=1	NDUF2_HUMAN	16	15.7	16	15.5	15.4	15.6	15.7	15.6	15.6	15.7	15.8	15.7
		1621	NHP2-like protein 1 OS=Homo sapiens OX=9606 GN=SNU13 PE=1 SV=3	NH2L1_HUMAN	17.1	16.9	17.1	16.6	16.5	16.7	16.9	16.8	16.8	16.9	16.8	16.8
		1622	Nucleolar protein 11 OS=Homo sapiens OX=9606 GN=NOL11 PE=1 SV=1	NOL11_HUMAN	15.5	15.2	15.5	15	14.9	15.2	15.2	15.2	15.2	15.2	15.3	15.3
		1623	Protein O-GlcNAcase OS=Homo sapiens OX=9606 GN=MGEA5 PE=1 SV=2	OGA_HUMAN	15.8	15.6	15.9	15	15	15.2	15.5	15.5	15.6	15.2	15.3	15.3
		1624	Serine/threonine-protein kinase OSR1 OS=Homo sapiens OX=9606 GN=OXSR1 PE=1 SV=1	OXSR1_HUMAN	15.7	15.5	15.7	15.2	15	15.3	15.4	15.4	15.4	15.4	15.4	15.4
		1625	Prolyl 3-hydroxylase 1 OS=Homo sapiens OX=9606 GN=P3H1 PE=1 SV=2	P3H1_HUMAN	16	15.8	16	15.5	15.3	15.6	15.7	15.7	15.7	15.7	15.7	15.7
		1626	Pyrroline-5-carboxylate reductase 2 OS=Homo sapiens OX=9606 GN=PYCR2 PE=1 SV=1	P5CR2_HUMAN	15.3	15.2	15.4	14.9	14.7	15	15	15.1	15.1	15.1	15.1	15.1
		1627	Transcriptional repressor p66-alpha OS=Homo sapiens OX=9606 GN=GATAD2A PE=1 SV=1	P66A_HUMAN	15.9	15.8	16	15.2	15.1	15.4	15.6	15.7	15.6	15.5	15.4	15.5
		1628	Choline-phosphate cytidylyltransferase A OS=Homo sapiens OX=9606 GN=PCYT1A PE=1 SV=2	PCY1A_HUMAN	15.9	15.7	15.9	15.4	15.3	15.6	15.6	15.6	15.6	15.6	15.7	15.7
		1629	Serine/threonine-protein phosphatase PGAM5, mitochondrial OS=Homo sapiens OX=9606 GN=PGAM5 PE=1 SV=2	PGAM5_HUMAN	16.3	16.2	16.4	15.9	15.7	16	16.1	16.1	16.1	16.1	16.1	16.1
		1630	15-hydroxyprostaglandin dehydrogenase [NAD(+)] OS=Homo sapiens OX=9606 GN=HPGD PE=1 SV=1	PGDH_HUMAN	15.9	15.7	16	15	14.8	15.1	15.6	15.6	15.6	15.2	15.1	15.2
		1631	Lysosomal protective protein OS=Homo sapiens OX=9606 GN=CTSA PE=1 SV=2	PPGB_HUMAN	17	16.7	17	16.4	16.3	16.4	16.7	16.6	16.6	16.6	16.6	16.5
		1632	U4/U6 small nuclear ribonucleoprotein Prp31 OS=Homo sapiens OX=9606 GN=PRPF31 PE=1 SV=2	PRP31_HUMAN	16.2	15.9	16.2	15.6	15.5	15.7	15.9	15.9	15.9	15.8	15.9	15.7
		1633	Tyrosine-protein phosphatase non-receptor type 23 OS=Homo sapiens OX=9606 GN=PTPN23 PE=1 SV=1	PTN23_HUMAN	15.8	15.5	15.7	15.3	15.1	15.4	15.5	15.5	15.4	15.5	15.5	15.5
		1634	Cytochrome b-c1 complex subunit 6, mitochondrial OS=Homo sapiens OX=9606 GN=UQCRH PE=1 SV=2	QCR6_HUMAN	15.6	15.4	15.6	15.1	15	15.2	15.3	15.3	15.2	15.3	15.4	15.3
		1635	RNA-binding protein 12B OS=Homo sapiens OX=9606 GN=RBM12B PE=1 SV=2	RB12B_HUMAN	15.6	15.3	15.6	15	14.9	15.1	15.3	15.3	15.3	15.3	15.3	15.2
		1636	Protein Red OS=Homo sapiens OX=9606 GN=IK PE=1 SV=3	RED_HUMAN	15.4	15.2	15.4	14.8	14.7	15	15.1	15.1	15.1	15.1	15	15.1
		1637	Replication factor C subunit 5 OS=Homo sapiens OX=9606 GN=RFC5 PE=1 SV=1	RFC5_HUMAN	16.2	16	16.2	15.6	15.5	15.7	15.9	16	15.9	15.9	15.8	15.8
		1638	Rab11 family-interacting protein 1 OS=Homo sapiens OX=9606 GN=RAB11FIP1 PE=1 SV=3	RFIP1_HUMAN	15.8	15.6	15.8	15.3	15.2	15.4	15.5	15.5	15.5	15.5	15.5	15.5
		1639	Rho GTPase-activating protein 18 OS=Homo sapiens OX=9606 GN=ARHGAP18 PE=1 SV=3	RHG18_HUMAN	15.6	15.3	15.6	14.9	14.9	15.1	15.3	15.3	15.3	15.2	15.2	15.2
		1640	Histone deacetylase complex subunit SAP18 OS=Homo sapiens OX=9606 GN=SAP18 PE=1 SV=1	SAP18_HUMAN	15.6	15.3	15.6	15.1	14.9	15.3	15.3	15.3	15.3	15.3	15.2	15.4
		1641	SAP domain-containing ribonucleoprotein OS=Homo sapiens OX=9606 GN=SARNP PE=1 SV=3	SARNP_HUMAN	17.1	16.9	17.2	16.6	16.5	16.8	16.8	16.8	16.9	16.8	16.9	16.9
		1642	Protein strawberry notch homolog 1 OS=Homo sapiens OX=9606 GN=SBNO1 PE=1 SV=1	SBNO1_HUMAN	15.2	15.1	15.2	14.6	14.4	14.8	14.9	15	14.9	14.8	14.8	14.9
		1643	Secretagogin OS=Homo sapiens OX=9606 GN=SCGN PE=2 SV=2	SEGN_HUMAN	15.5	15.3	15.6	14.9	14.9	15.1	15.2	15.3	15.3	15.2	15.2	15.2
		1644	Serine/arginine repetitive matrix protein 1 OS=Homo sapiens OX=9606 GN=SRRM1 PE=1 SV=2	SRRM1_HUMAN	15.9	15.6	15.9	15.4	15.1	15.5	15.6	15.5	15.6	15.7	15.5	15.6
		1645	Tensin-3 OS=Homo sapiens OX=9606 GN=TNS3 PE=1 SV=2	TENS3_HUMAN	15.1	14.9	15.1	14.6	14.4	14.8	14.8	14.8	14.8	14.9	14.8	14.9
		1646	Transmembrane protein 214 OS=Homo sapiens OX=9606 GN=TMEM214 PE=1 SV=2	TM214_HUMAN	16.4	16.1	16.4	15.8	15.6	15.9	16.1	16.1	16.1	16	16	16
		1647	Transmembrane emp24 domain-containing protein 9 OS=Homo sapiens OX=9606 GN=TMED9 PE=1 SV=2	TMED9_HUMAN	16.1	15.9	16.2	15.6	15.4	15.6	15.8	15.9	15.8	15.8	15.8	15.7
		1648	Transmembrane protein 43 OS=Homo sapiens OX=9606 GN=TMEM43 PE=1 SV=1	TMM43_HUMAN	16.1	15.8	16.1	15.6	15.5	15.8	15.8	15.7	15.7	15.8	15.8	15.9
		1649	Ubiquitin carboxyl-terminal hydrolase 10 OS=Homo sapiens OX=9606 GN=USP10 PE=1 SV=2	UBP10_HUMAN	15.4	15.2	15.5	14.8	14.6	14.9	15.1	15.1	15.2	15	15	15
		1650	Ubiquitin carboxyl-terminal hydrolase 8 OS=Homo sapiens OX=9606 GN=USP8 PE=1 SV=1	UBP8_HUMAN	15.5	15.3	15.6	15	14.8	15.2	15.2	15.2	15.3	15.2	15.2	15.3
		1651	Macrophage migration inhibitory factor OS=Homo sapiens OX=9606 GN=MIF PE=1 SV=4	MIF_HUMAN	16.7	16.4	16.5	16.3	16	16.3	16.4	16.3	16.2	16.5	16.3	16.4
		1652	60S ribosomal protein L36 OS=Homo sapiens OX=9606 GN=RPL36 PE=1 SV=3	RL36_HUMAN	17.2	17.1	17.2	16.7	16.5	16.8	16.9	17	16.9	16.9	16.8	16.9
		1653	5'-AMP-activated protein kinase catalytic subunit alpha-1 OS=Homo sapiens OX=9606 GN=PRKAA1 PE=1 SV=4	AAPK1_HUMAN	15.6	15.4	15.6	15	14.8	15.2	15.3	15.3	15.3	15.2	15.2	15.3
		1654	Medium-chain specific acyl-CoA dehydrogenase, mitochondrial OS=Homo sapiens OX=9606 GN=ACADM PE=1 SV=1	ACADM_HUMAN	15.9	15.7	16	15.4	15.4	15.6	15.6	15.6	15.7	15.6	15.7	15.7
		1655	A-kinase anchor protein 2 OS=Homo sapiens OX=9606 GN=AKAP2 PE=1 SV=3	AKAP2_HUMAN	15.3	15.1	15.4	14.9	14.8	15	15	15.1	15.1	15.1	15.1	15.1
		1656	Anillin OS=Homo sapiens OX=9606 GN=ANLN PE=1 SV=2	ANLN_HUMAN	16	15.7	16	15.3	15.2	15.4	15.7	15.7	15.7	15.5	15.6	15.5
		1657	Beta-adrenergic receptor kinase 1 OS=Homo sapiens OX=9606 GN=GRK2 PE=1 SV=2	ARBK1_HUMAN	15.2	15.1	15.3	14.5	14.6	14.8	14.9	15	15	14.7	14.9	14.9
		1658	Arylsulfatase E OS=Homo sapiens OX=9606 GN=ARSE PE=1 SV=2	ARSE_HUMAN	15.7	15.5	15.7	15.1	15	15.3	15.4	15.4	15.4	15.4	15.3	15.4
		1659	Apoptosis regulator BAX OS=Homo sapiens OX=9606 GN=BAX PE=1 SV=1	BAX_HUMAN	16.1	15.8	16.1	15.5	15.3	15.7	15.8	15.8	15.8	15.7	15.7	15.8
		1660	Valacyclovir hydrolase OS=Homo sapiens OX=9606 GN=BPHL PE=1 SV=1	BPHL_HUMAN	14.5	14.3	14.6	14.1	13.9	14.2	14.3	14.2	14.3	14.3	14.3	14.3
		1661	Calpain-7 OS=Homo sapiens OX=9606 GN=CAPN7 PE=1 SV=1	CAN7_HUMAN	14.8	14.6	14.8	14.3	14.2	14.4	14.5	14.6	14.4	14.5	14.5	14.5
		1662	F-actin-capping protein subunit alpha-2 OS=Homo sapiens OX=9606 GN=CAPZA2 PE=1 SV=3	CAZA2_HUMAN	16	15.7	15.9	15.4	15.3	15.6	15.7	15.6	15.6	15.7	15.6	15.7
		1663	CUGBP Elav-like family member 1 OS=Homo sapiens OX=9606 GN=CELF1 PE=1 SV=2	CELF1_HUMAN	15.6	15.5	15.7	15.1	15	15.3	15.3	15.4	15.4	15.3	15.3	15.4
		1664	Charged multivesicular body protein 1b OS=Homo sapiens OX=9606 GN=CHMP1B PE=1 SV=1	CHM1B_HUMAN	17.5	17.2	17.5	17	16.7	17.1	17.2	17.1	17.1	17.2	17.1	17.2
		1665	Ester hydrolase C11orf54 OS=Homo sapiens OX=9606 GN=C11orf54 PE=1 SV=1	CK054_HUMAN	15.2	15	15.2	14.5	14.5	14.7	14.9	14.9	14.9	14.7	14.9	14.8
		1666	Conserved oligomeric Golgi complex subunit 1 OS=Homo sapiens OX=9606 GN=COG1 PE=1 SV=1	COG1_HUMAN	15.5	15.3	15.5	15	14.8	15.1	15.2	15.2	15.2	15.2	15.1	15.2
		1667	Conserved oligomeric Golgi complex subunit 4 OS=Homo sapiens OX=9606 GN=COG4 PE=1 SV=3	COG4_HUMAN	15.6	15.4	15.6	15.1	15	15.4	15.3	15.3	15.3	15.3	15.4	15.5
		1668	Catechol O-methyltransferase OS=Homo sapiens OX=9606 GN=COMT PE=1 SV=2	COMT_HUMAN	15.3	15	15.3	14.8	14.7	15	15	15	15	15.1	15.1	15.1
		1669	Cleavage and polyadenylation specificity factor subunit 2 OS=Homo sapiens OX=9606 GN=CPSF2 PE=1 SV=2	CPSF2_HUMAN	16.7	16.4	16.7	16.1	15.9	16.3	16.4	16.3	16.4	16.3	16.3	16.4
		1670	Cleavage and polyadenylation specificity factor subunit 3 OS=Homo sapiens OX=9606 GN=CPSF3 PE=1 SV=1	CPSF3_HUMAN	16.3	16.1	16.3	15.7	15.6	15.8	16	16	16	15.9	15.9	15.9
		1671	Tyrosine-protein kinase CSK OS=Homo sapiens OX=9606 GN=CSK PE=1 SV=1	CSK_HUMAN	16.3	16.1	16.3	15.7	15.6	15.9	16	16	16	15.9	16	16
		1672	COP9 signalosome complex subunit 2 OS=Homo sapiens OX=9606 GN=COPS2 PE=1 SV=1	CSN2_HUMAN	15.6	15.4	15.6	15	14.9	15.2	15.4	15.3	15.3	15.2	15.3	15.3
		1673	COP9 signalosome complex subunit 5 OS=Homo sapiens OX=9606 GN=COPS5 PE=1 SV=4	CSN5_HUMAN	15.4	15.1	15.4	14.9	14.7	15	15.1	15.1	15.1	15.1	15	15.1
		1674	Transcriptional repressor CTCF OS=Homo sapiens OX=9606 GN=CTCF PE=1 SV=1	CTCF_HUMAN	15.1	14.9	15.2	14.7	14.5	14.7	14.8	14.8	14.8	14.9	14.9	14.8
		1675	Cullin-5 OS=Homo sapiens OX=9606 GN=CUL5 PE=1 SV=4	CUL5_HUMAN	15.9	15.8	16	15.5	15.4	15.6	15.6	15.7	15.7	15.7	15.7	15.7
		1676	Dynactin subunit 4 OS=Homo sapiens OX=9606 GN=DCTN4 PE=1 SV=1	DCTN4_HUMAN	15.9	15.6	15.9	15.4	15.3	15.5	15.6	15.5	15.5	15.6	15.7	15.6
		1677	Estradiol 17-beta-dehydrogenase 2 OS=Homo sapiens OX=9606 GN=HSD17B2 PE=1 SV=1	DHB2_HUMAN	15.4	15.2	15.5	15	14.8	15.1	15.1	15.1	15.2	15.2	15.2	15.2
		1678	DnaJ homolog subfamily C member 8 OS=Homo sapiens OX=9606 GN=DNAJC8 PE=1 SV=2	DNJC8_HUMAN	16.6	16.4	16.7	16.1	16	16.2	16.4	16.4	16.4	16.3	16.4	16.3
		1679	DnaJ homolog subfamily C member 9 OS=Homo sapiens OX=9606 GN=DNAJC9 PE=1 SV=1	DNJC9_HUMAN	15.4	15.2	15.4	14.9	14.7	15	15.1	15.1	15.1	15.1	15.1	15.1
		1680	Ectonucleoside triphosphate diphosphohydrolase 5 OS=Homo sapiens OX=9606 GN=ENTPD5 PE=1 SV=1	ENTP5_HUMAN	15.1	14.9	15.1	14.7	14.7	14.9	14.9	14.8	14.8	15	15	15
		1681	Exosome complex component RRP42 OS=Homo sapiens OX=9606 GN=EXOSC7 PE=1 SV=3	EXOS7_HUMAN	15.6	15.4	15.6	15.2	14.9	15.3	15.3	15.3	15.3	15.4	15.3	15.4
		1682	N-acetylgalactosamine kinase OS=Homo sapiens OX=9606 GN=GALK2 PE=1 SV=1	GALK2_HUMAN	16.1	15.9	16.1	15.6	15.5	15.8	15.8	15.8	15.8	15.8	15.9	15.9
		1683	Glycine amidinotransferase, mitochondrial OS=Homo sapiens OX=9606 GN=GATM PE=1 SV=1	GATM_HUMAN	15	14.8	15.1	14.7	14.6	14.7	14.7	14.7	14.7	14.9	14.9	14.8
		1684	Glutamine synthetase OS=Homo sapiens OX=9606 GN=GLUL PE=1 SV=4	GLNA_HUMAN	16.4	16.2	16.5	15.8	15.6	15.9	16.1	16.1	16.2	16	16	16
		1685	Glutaredoxin-1 OS=Homo sapiens OX=9606 GN=GLRX PE=1 SV=2	GLRX1_HUMAN	16.8	16.5	16.9	16.4	16.1	16.4	16.5	16.5	16.5	16.6	16.5	16.5
		1686	Mannose-1-phosphate guanyltransferase alpha OS=Homo sapiens OX=9606 GN=GMPPA PE=1 SV=1	GMPPA_HUMAN	15.7	15.6	15.8	15.1	15	15.2	15.4	15.5	15.4	15.4	15.4	15.3
		1687	HEAT repeat-containing protein 3 OS=Homo sapiens OX=9606 GN=HEATR3 PE=1 SV=2	HEAT3_HUMAN	15.6	15.3	15.6	15	14.9	15.1	15.3	15.2	15.3	15.2	15.2	15.2
		1688	Heme-binding protein 1 OS=Homo sapiens OX=9606 GN=HEBP1 PE=1 SV=1	HEBP1_HUMAN	16.2	15.9	16.2	15.5	15.5	15.8	15.9	15.9	15.9	15.8	15.9	15.9
		1689	Inter-alpha-trypsin inhibitor heavy chain H2 OS=Homo sapiens OX=9606 GN=ITIH2 PE=1 SV=2	ITIH2_HUMAN	15.7	15.5	15.9	15.2	15.2	15.4	15.4	15.4	15.5	15.4	15.6	15.5
		1690	Laminin subunit gamma-1 OS=Homo sapiens OX=9606 GN=LAMC1 PE=1 SV=3	LAMC1_HUMAN	15.6	15.4	15.6	14.9	14.8	15.1	15.3	15.3	15.3	15.1	15.2	15.2
		1691	Microsomal glutathione S-transferase 1 OS=Homo sapiens OX=9606 GN=MGST1 PE=1 SV=1	MGST1_HUMAN	17.1	16.8	17.1	16.6	16.4	16.7	16.8	16.8	16.8	16.8	16.7	16.8
		1692	MICOS complex subunit MIC19 OS=Homo sapiens OX=9606 GN=CHCHD3 PE=1 SV=1	MIC19_HUMAN	16.1	15.9	16.2	15.7	15.5	15.7	15.8	15.8	15.8	15.9	15.9	15.8
		1693	Myotrophin OS=Homo sapiens OX=9606 GN=MTPN PE=1 SV=2	MTPN_HUMAN	16.5	16.3	16.5	15.9	15.7	16	16.2	16.2	16.2	16.1	16.1	16.1
		1694	Cytochrome c oxidase subunit NDUFA4 OS=Homo sapiens OX=9606 GN=NDUFA4 PE=1 SV=1	NDUA4_HUMAN	16.7	16.6	16.9	16	16	16.2	16.4	16.5	16.6	16.2	16.3	16.3
		1695	E3 ubiquitin-protein ligase NEDD4-like OS=Homo sapiens OX=9606 GN=NEDD4L PE=1 SV=2	NED4L_HUMAN	15.7	15.6	15.8	15.3	15.2	15.4	15.4	15.5	15.5	15.5	15.6	15.5
		1696	Negative elongation factor B OS=Homo sapiens OX=9606 GN=NELFB PE=1 SV=1	NELFB_HUMAN	16.2	16	16.3	15.7	15.6	15.8	15.9	16	15.9	16	16	15.9
		1697	Nuclear factor NF-kappa-B p100 subunit OS=Homo sapiens OX=9606 GN=NFKB2 PE=1 SV=4	NFKB2_HUMAN	15.6	15.3	15.5	15.1	14.8	15.1	15.3	15.3	15.2	15.3	15.1	15.2
		1698	NAD(P)H-hydrate epimerase OS=Homo sapiens OX=9606 GN=NAXE PE=1 SV=2	NNRE_HUMAN	15.5	15.3	15.5	15	14.9	15.1	15.2	15.2	15.2	15.2	15.2	15.2
		1699	Nuclear pore glycoprotein p62 OS=Homo sapiens OX=9606 GN=NUP62 PE=1 SV=3	NUP62_HUMAN	15.9	15.7	16	15.3	15.2	15.5	15.7	15.6	15.7	15.6	15.6	15.6
		1700	Nuclear pore complex protein Nup85 OS=Homo sapiens OX=9606 GN=NUP85 PE=1 SV=1	NUP85_HUMAN	15.7	15.5	15.7	15.1	15	15.2	15.4	15.4	15.4	15.3	15.4	15.3
		1701	Origin recognition complex subunit 3 OS=Homo sapiens OX=9606 GN=ORC3 PE=1 SV=1	ORC3_HUMAN	15.3	15.1	15.4	14.7	14.7	15	15	15	15.1	14.9	15.1	15.1
		1702	Polyadenylate-binding protein 2 OS=Homo sapiens OX=9606 GN=PABPN1 PE=1 SV=3	PABP2_HUMAN	16.4	16.2	16.5	16	15.7	16	16.1	16.1	16.1	16.2	16.1	16.1
		1703	Protein kinase C and casein kinase substrate in neurons protein 3 OS=Homo sapiens OX=9606 GN=PACSIN3 PE=1 SV=2	PACN3_HUMAN	15.3	15.2	15.4	15	14.8	15	15	15.2	15.1	15.2	15.1	15.1
		1704	Polymerase delta-interacting protein 3 OS=Homo sapiens OX=9606 GN=POLDIP3 PE=1 SV=2	PDIP3_HUMAN	15.4	15.2	15.5	14.9	14.7	15.1	15.1	15.2	15.2	15.2	15.1	15.2
		1705	Phenylalanine-4-hydroxylase OS=Homo sapiens OX=9606 GN=PAH PE=1 SV=1	PH4H_HUMAN	16.2	16	16.2	15.4	15.3	15.7	15.8	15.9	15.9	15.6	15.7	15.8
		1706	Pterin-4-alpha-carbinolamine dehydratase OS=Homo sapiens OX=9606 GN=PCBD1 PE=1 SV=2	PHS_HUMAN	14.3	14	14.3	13.8	13.7	13.8	14	13.9	13.9	14	14	13.9
		1707	Peptidyl-prolyl cis-trans isomerase NIMA-interacting 1 OS=Homo sapiens OX=9606 GN=PIN1 PE=1 SV=1	PIN1_HUMAN	15.1	14.8	15.2	14.6	14.4	14.7	14.8	14.8	14.9	14.8	14.7	14.8
		1708	p21-activated protein kinase-interacting protein 1 OS=Homo sapiens OX=9606 GN=PAK1IP1 PE=1 SV=2	PK1IP_HUMAN	16.4	16.1	16.4	15.9	15.8	16.1	16.1	16	16	16.1	16.1	16.2
		1709	Protein PRRC1 OS=Homo sapiens OX=9606 GN=PRRC1 PE=1 SV=1	PRRC1_HUMAN	16.6	16.3	16.6	16.1	16	16.2	16.3	16.3	16.3	16.3	16.4	16.3
		1710	Tyrosine-protein phosphatase non-receptor type 2 OS=Homo sapiens OX=9606 GN=PTPN2 PE=1 SV=2	PTN2_HUMAN	15.7	15.6	15.8	15.2	15	15.3	15.5	15.5	15.5	15.4	15.4	15.4
		1711	Periodic tryptophan protein 2 homolog OS=Homo sapiens OX=9606 GN=PWP2 PE=2 SV=2	PWP2_HUMAN	15	14.8	15	14.5	14.4	14.6	14.8	14.7	14.7	14.7	14.8	14.7
		1712	Ras-related protein Rab-10 OS=Homo sapiens OX=9606 GN=RAB10 PE=1 SV=1	RAB10_HUMAN	16.1	15.7	16.1	15.6	15.5	15.7	15.8	15.7	15.8	15.8	15.8	15.8
		1713	RNA-binding protein 27 OS=Homo sapiens OX=9606 GN=RBM27 PE=1 SV=2	RBM27_HUMAN	15.3	15.1	15.4	14.7	14.7	15	15	15.1	15.1	15	15	15.1
		1714	60 kDa SS-A/Ro ribonucleoprotein OS=Homo sapiens OX=9606 GN=TROVE2 PE=1 SV=2	RO60_HUMAN	16	15.8	16.1	15.5	15.3	15.6	15.7	15.7	15.7	15.7	15.7	15.7
		1715	RUN and FYVE domain-containing protein 1 OS=Homo sapiens OX=9606 GN=RUFY1 PE=1 SV=2	RUFY1_HUMAN	16	15.8	16	15.5	15.4	15.6	15.7	15.7	15.7	15.7	15.8	15.7
		1716	Lysosome membrane protein 2 OS=Homo sapiens OX=9606 GN=SCARB2 PE=1 SV=2	SCRB2_HUMAN	16.2	16	16.2	15.8	15.7	15.9	15.9	15.9	15.9	16	16.1	16
		1717	Succinate dehydrogenase [ubiquinone] iron-sulfur subunit, mitochondrial OS=Homo sapiens OX=9606 GN=SDHB PE=1 SV=3	SDHB_HUMAN	16	15.9	16.1	15.5	15.4	15.7	15.7	15.8	15.7	15.7	15.8	15.8
		1718	Nucleoporin SEH1 OS=Homo sapiens OX=9606 GN=SEH1L PE=1 SV=3	SEH1_HUMAN	16	15.8	16	15.4	15.3	15.5	15.7	15.8	15.7	15.6	15.7	15.6
		1719	SAFB-like transcription modulator OS=Homo sapiens OX=9606 GN=SLTM PE=1 SV=2	SLTM_HUMAN	15.9	15.7	16	15.3	15.2	15.5	15.6	15.6	15.6	15.5	15.5	15.5
		1720	Sorcin OS=Homo sapiens OX=9606 GN=SRI PE=1 SV=1	SORCN_HUMAN	16.6	16.4	16.7	16.2	16	16.2	16.3	16.3	16.3	16.4	16.4	16.3
		1721	Syntaxin-5 OS=Homo sapiens OX=9606 GN=STX5 PE=1 SV=2	STX5_HUMAN	16	15.8	16	15.5	15.3	15.6	15.7	15.7	15.7	15.7	15.6	15.7
		1722	Succinate--CoA ligase [ADP/GDP-forming] subunit alpha, mitochondrial OS=Homo sapiens OX=9606 GN=SUCLG1 PE=1 SV=4	SUCA_HUMAN	16.1	16	16.1	15.6	15.4	15.7	15.8	15.9	15.8	15.8	15.7	15.8
		1723	Serine--tRNA ligase, mitochondrial OS=Homo sapiens OX=9606 GN=SARS2 PE=1 SV=1	SYSM_HUMAN	15.6	15.4	15.6	15.2	15.1	15.3	15.3	15.3	15.3	15.4	15.4	15.4
		1724	Tubulin-specific chaperone E OS=Homo sapiens OX=9606 GN=TBCE PE=1 SV=1	TBCE_HUMAN	15.9	15.7	15.9	15.3	15.2	15.6	15.6	15.6	15.6	15.6	15.6	15.7
		1725	Transcription elongation factor A protein 1 OS=Homo sapiens OX=9606 GN=TCEA1 PE=1 SV=2	TCEA1_HUMAN	15.9	15.6	15.9	15.4	15.2	15.5	15.6	15.6	15.6	15.6	15.5	15.6
		1726	General transcription factor 3C polypeptide 4 OS=Homo sapiens OX=9606 GN=GTF3C4 PE=1 SV=2	TF3C4_HUMAN	15.2	15	15.3	14.7	14.5	14.8	14.9	14.9	14.9	14.9	14.9	14.9
		1727	Transmembrane 9 superfamily member 3 OS=Homo sapiens OX=9606 GN=TM9SF3 PE=1 SV=2	TM9S3_HUMAN	17.1	16.8	17.1	16.6	16.4	16.6	16.8	16.7	16.8	16.8	16.8	16.7
		1728	TP53-binding protein 1 OS=Homo sapiens OX=9606 GN=TP53BP1 PE=1 SV=2	TP53B_HUMAN	15.5	15.2	15.4	14.8	14.6	14.9	15.2	15.1	15.1	15	15	15
		1729	Thyroid receptor-interacting protein 11 OS=Homo sapiens OX=9606 GN=TRIP11 PE=1 SV=3	TRIPB_HUMAN	15.5	15.3	15.7	15.1	14.9	15.2	15.2	15.3	15.4	15.3	15.2	15.3
		1730	Telomerase RNA component interacting RNase OS=Homo sapiens OX=9606 GN=TRIR PE=1 SV=1	TRIR_HUMAN	16.1	16	16.2	15.5	15.3	15.6	15.9	15.9	15.9	15.8	15.7	15.7
		1731	Transformation/transcription domain-associated protein OS=Homo sapiens OX=9606 GN=TRRAP PE=1 SV=3	TRRAP_HUMAN	15.2	15	15.3	14.6	14.5	14.8	14.9	14.9	14.9	14.9	14.8	14.9
		1732	UDP-N-acetylhexosamine pyrophosphorylase OS=Homo sapiens OX=9606 GN=UAP1 PE=1 SV=3	UAP1_HUMAN	16.2	16	16.2	15.6	15.4	15.7	15.9	15.9	15.9	15.8	15.8	15.8
		1733	Ubiquitin-like modifier-activating enzyme 5 OS=Homo sapiens OX=9606 GN=UBA5 PE=1 SV=1	UBA5_HUMAN	16.2	16	16.3	15.7	15.7	15.9	15.9	15.9	16	16	16.1	16
		1734	Ubiquitin domain-containing protein UBFD1 OS=Homo sapiens OX=9606 GN=UBFD1 PE=1 SV=2	UBFD1_HUMAN	15.7	15.6	15.8	15.2	15.1	15.3	15.4	15.5	15.5	15.5	15.5	15.4
		1735	WD repeat-containing protein 11 OS=Homo sapiens OX=9606 GN=WDR11 PE=1 SV=1	WDR11_HUMAN	15.6	15.3	15.6	15	14.9	15.2	15.3	15.3	15.2	15.2	15.3	15.3
		1736	WD repeat-containing protein 43 OS=Homo sapiens OX=9606 GN=WDR43 PE=1 SV=3	WDR43_HUMAN	17	16.7	17	16.5	16.4	16.7	16.7	16.7	16.7	16.7	16.7	16.8
		1737	60S ribosomal protein L37 OS=Homo sapiens OX=9606 GN=RPL37 PE=1 SV=2	RL37_HUMAN	16.5	16.4	16.3	17.2	16.6	16.7	16.2	16.3	16	17.4	17	16.8
		1738	Mycophenolic acid acyl-glucuronide esterase, mitochondrial OS=Homo sapiens OX=9606 GN=ABHD10 PE=1 SV=1	ABHDA_HUMAN	15.4	15.2	15.5	15	14.8	15.2	15.1	15.1	15.1	15.2	15.2	15.3
		1739	Amine oxidase [flavin-containing] A OS=Homo sapiens OX=9606 GN=MAOA PE=1 SV=1	AOFA_HUMAN	16.4	16.1	16.4	16	15.8	16.1	16.1	16.1	16.1	16.2	16.2	16.2
		1740	ADP-ribosylation factor GTPase-activating protein 2 OS=Homo sapiens OX=9606 GN=ARFGAP2 PE=1 SV=1	ARFG2_HUMAN	15.9	15.7	15.9	15.2	15.1	15.4	15.6	15.6	15.6	15.4	15.4	15.5
		1741	Actin-related protein 2/3 complex subunit 4 OS=Homo sapiens OX=9606 GN=ARPC4 PE=1 SV=3	ARPC4_HUMAN	16.8	16.6	16.8	16.3	16.2	16.4	16.5	16.5	16.5	16.5	16.5	16.5
		1742	ATPase family AAA domain-containing protein 2 OS=Homo sapiens OX=9606 GN=ATAD2 PE=1 SV=1	ATAD2_HUMAN	15.7	15.5	15.7	15.1	14.9	15.2	15.4	15.4	15.4	15.3	15.3	15.3
		1743	Branched-chain-amino-acid aminotransferase, mitochondrial OS=Homo sapiens OX=9606 GN=BCAT2 PE=1 SV=2	BCAT2_HUMAN	15.3	15.1	15.4	14.9	14.8	15	15	15.1	15	15.2	15.2	15.1
		1744	Craniofacial development protein 1 OS=Homo sapiens OX=9606 GN=CFDP1 PE=1 SV=1	CFDP1_HUMAN	16.6	16.4	16.7	16.1	16	16.2	16.3	16.3	16.3	16.3	16.3	16.3
		1745	Chromodomain-helicase-DNA-binding protein 1-like OS=Homo sapiens OX=9606 GN=CHD1L PE=1 SV=2	CHD1L_HUMAN	15.7	15.5	15.7	15.1	15.1	15.2	15.4	15.4	15.4	15.3	15.4	15.3
		1746	Collagen alpha-2(V) chain OS=Homo sapiens OX=9606 GN=COL5A2 PE=1 SV=3	CO5A2_HUMAN	16	15.7	16	15.1	15.1	15.4	15.7	15.6	15.6	15.3	15.5	15.5
		1747	Carbamoyl-phosphate synthase [ammonia], mitochondrial OS=Homo sapiens OX=9606 GN=CPS1 PE=1 SV=2	CPSM_HUMAN	15.8	15.5	15.8	15.3	15.1	15.4	15.5	15.4	15.5	15.5	15.5	15.5
		1748	COP9 signalosome complex subunit 6 OS=Homo sapiens OX=9606 GN=COPS6 PE=1 SV=1	CSN6_HUMAN	15.4	15.2	15.4	14.9	14.7	15	15.1	15.1	15.1	15.1	15.1	15.1
		1749	Cleavage stimulation factor subunit 2 OS=Homo sapiens OX=9606 GN=CSTF2 PE=1 SV=1	CSTF2_HUMAN	16.1	16	16.3	15.6	15.5	15.8	15.8	16	15.9	15.9	15.9	15.9
		1750	Beta-catenin-like protein 1 OS=Homo sapiens OX=9606 GN=CTNNBL1 PE=1 SV=1	CTBL1_HUMAN	15.6	15.4	15.6	14.9	14.9	15.2	15.3	15.3	15.3	15.2	15.3	15.3
		1751	dCTP pyrophosphatase 1 OS=Homo sapiens OX=9606 GN=DCTPP1 PE=1 SV=1	DCTP1_HUMAN	16.2	16	16.2	15.7	15.6	15.8	15.9	15.9	15.9	15.9	16	15.9
		1752	Dehydrogenase/reductase SDR family member 7 OS=Homo sapiens OX=9606 GN=DHRS7 PE=1 SV=1	DHRS7_HUMAN	16.1	15.8	16.1	15.5	15.4	15.7	15.8	15.8	15.7	15.7	15.7	15.8
		1753	DnaJ homolog subfamily C member 11 OS=Homo sapiens OX=9606 GN=DNAJC11 PE=1 SV=2	DJC11_HUMAN	16.5	16.3	16.5	16.1	15.9	16.1	16.2	16.2	16.2	16.3	16.2	16.2
		1754	DnaJ homolog subfamily C member 3 OS=Homo sapiens OX=9606 GN=DNAJC3 PE=1 SV=1	DNJC3_HUMAN	16.2	15.9	16.2	15.6	15.5	15.7	15.9	15.8	15.9	15.8	15.8	15.8
		1755	Dolichol-phosphate mannosyltransferase subunit 1 OS=Homo sapiens OX=9606 GN=DPM1 PE=1 SV=1	DPM1_HUMAN	16.3	16.1	16.3	15.7	15.7	16	16	16	16	16	16.1	16.1
		1756	Elongation factor Ts, mitochondrial OS=Homo sapiens OX=9606 GN=TSFM PE=1 SV=2	EFTS_HUMAN	16.2	16	16.3	15.7	15.6	15.8	15.9	16	15.9	16	15.9	15.9
		1757	Enolase-phosphatase E1 OS=Homo sapiens OX=9606 GN=ENOPH1 PE=1 SV=1	ENOPH_HUMAN	15.3	15	15.2	14.8	14.7	14.9	15	14.9	14.9	15	15	15
		1758	Endoplasmic reticulum metallopeptidase 1 OS=Homo sapiens OX=9606 GN=ERMP1 PE=1 SV=2	ERMP1_HUMAN	16.2	15.9	16.2	15.7	15.6	15.8	15.9	15.9	15.9	16	16	15.9
		1759	Protein FAM50A OS=Homo sapiens OX=9606 GN=FAM50A PE=1 SV=2	FA50A_HUMAN	16.6	16.4	16.7	16.1	15.9	16.2	16.3	16.3	16.3	16.3	16.3	16.3
		1760	FAS-associated factor 1 OS=Homo sapiens OX=9606 GN=FAF1 PE=1 SV=2	FAF1_HUMAN	15.4	15.2	15.5	14.9	14.8	15.1	15.1	15.1	15.2	15.2	15.2	15.2
		1761	Protein FAM3C OS=Homo sapiens OX=9606 GN=FAM3C PE=1 SV=1	FAM3C_HUMAN	16.3	16.2	16.3	15.8	15.6	15.9	16	16.1	16	16	16	16
		1762	Fragile X mental retardation syndrome-related protein 2 OS=Homo sapiens OX=9606 GN=FXR2 PE=1 SV=2	FXR2_HUMAN	15.1	15	15.2	14.6	14.4	14.7	14.8	14.9	14.9	14.8	14.7	14.8
		1763	UDP-glucose 4-epimerase OS=Homo sapiens OX=9606 GN=GALE PE=1 SV=2	GALE_HUMAN	15.8	15.6	15.9	15.3	15.3	15.4	15.5	15.5	15.5	15.5	15.7	15.5
		1764	Galactokinase OS=Homo sapiens OX=9606 GN=GALK1 PE=1 SV=1	GALK1_HUMAN	16.1	15.9	16.2	15.5	15.4	15.6	15.8	15.8	15.8	15.7	15.8	15.7
		1765	Gamma-tubulin complex component 2 OS=Homo sapiens OX=9606 GN=TUBGCP2 PE=1 SV=2	GCP2_HUMAN	15.8	15.6	15.8	15.1	15	15.3	15.5	15.5	15.5	15.3	15.4	15.4
		1766	Rab GDP dissociation inhibitor alpha OS=Homo sapiens OX=9606 GN=GDI1 PE=1 SV=2	GDIA_HUMAN	16	15.8	16	15.5	15.4	15.7	15.7	15.8	15.7	15.7	15.8	15.8
		1767	Golgi phosphoprotein 3 OS=Homo sapiens OX=9606 GN=GOLPH3 PE=1 SV=1	GOLP3_HUMAN	15.2	14.9	15.2	14.7	14.5	14.7	14.9	14.9	14.9	14.9	14.9	14.8
		1768	GTP-binding protein 1 OS=Homo sapiens OX=9606 GN=GTPBP1 PE=1 SV=3	GTPB1_HUMAN	15.6	15.3	15.6	15	14.9	15.2	15.3	15.2	15.3	15.2	15.2	15.3
		1769	Hydroxyacyl-coenzyme A dehydrogenase, mitochondrial OS=Homo sapiens OX=9606 GN=HADH PE=1 SV=3	HCDH_HUMAN	16.7	16.5	16.7	16.3	16.2	16.3	16.4	16.4	16.4	16.5	16.5	16.4
		1770	3-hydroxyisobutyryl-CoA hydrolase, mitochondrial OS=Homo sapiens OX=9606 GN=HIBCH PE=1 SV=2	HIBCH_HUMAN	16.1	15.9	16.1	15.6	15.5	15.7	15.8	15.8	15.8	15.8	15.9	15.8
		1771	Isocitrate dehydrogenase [NAD] subunit beta, mitochondrial OS=Homo sapiens OX=9606 GN=IDH3B PE=1 SV=2	IDH3B_HUMAN	15.3	15	15.3	14.7	14.6	14.8	15	15	14.9	14.9	15	14.9
		1772	Interleukin-18 OS=Homo sapiens OX=9606 GN=IL18 PE=1 SV=1	IL18_HUMAN	15.4	15.2	15.4	14.9	14.6	15	15.1	15.1	15.1	15.1	14.9	15.1
		1773	Junctional adhesion molecule A OS=Homo sapiens OX=9606 GN=F11R PE=1 SV=1	JAM1_HUMAN	16.6	16.4	16.7	16.1	15.9	16.2	16.4	16.3	16.4	16.3	16.3	16.3
		1774	Dyslexia-associated protein KIAA0319-like protein OS=Homo sapiens OX=9606 GN=KIAA0319L PE=1 SV=2	K319L_HUMAN	15.5	15.3	15.6	15	14.9	15.2	15.2	15.3	15.3	15.2	15.2	15.3
		1775	Lysine-specific histone demethylase 1A OS=Homo sapiens OX=9606 GN=KDM1A PE=1 SV=2	KDM1A_HUMAN	15.9	15.7	16	15.4	15.2	15.5	15.7	15.7	15.7	15.6	15.6	15.6
		1776	Kinesin-like protein KIF2A OS=Homo sapiens OX=9606 GN=KIF2A PE=1 SV=3	KIF2A_HUMAN	15.4	15.2	15.5	14.8	14.7	14.9	15.1	15.1	15.2	15.1	15.1	15
		1777	Kinesin light chain 2 OS=Homo sapiens OX=9606 GN=KLC2 PE=1 SV=1	KLC2_HUMAN	15.9	15.6	15.9	15.2	15	15.4	15.6	15.5	15.5	15.5	15.4	15.5
		1778	Kinetochore-associated protein 1 OS=Homo sapiens OX=9606 GN=KNTC1 PE=1 SV=1	KNTC1_HUMAN	15.8	15.5	15.9	15.2	15.1	15.5	15.5	15.5	15.5	15.4	15.5	15.6
		1779	Lysosome-associated membrane glycoprotein 1 OS=Homo sapiens OX=9606 GN=LAMP1 PE=1 SV=3	LAMP1_HUMAN	16.2	16	16.3	15.9	15.6	16	15.9	15.9	15.9	16.1	16	16.1
		1780	Protein LSM14 homolog B OS=Homo sapiens OX=9606 GN=LSM14B PE=1 SV=1	LS14B_HUMAN	15.3	15.1	15.3	14.7	14.4	14.8	15	15	15	14.9	14.8	14.9
		1781	Large subunit GTPase 1 homolog OS=Homo sapiens OX=9606 GN=LSG1 PE=1 SV=2	LSG1_HUMAN	16	15.8	16	15.5	15.3	15.7	15.7	15.7	15.7	15.7	15.7	15.8
		1782	Leucine zipper transcription factor-like protein 1 OS=Homo sapiens OX=9606 GN=LZTFL1 PE=1 SV=1	LZTL1_HUMAN	16	15.8	16.1	15.5	15.3	15.6	15.7	15.7	15.8	15.7	15.7	15.7
		1783	Magnesium transporter protein 1 OS=Homo sapiens OX=9606 GN=MAGT1 PE=1 SV=1	MAGT1_HUMAN	16.6	16.4	16.6	16.1	16	16.2	16.3	16.3	16.3	16.3	16.4	16.3
		1784	Monocarboxylate transporter 1 OS=Homo sapiens OX=9606 GN=SLC16A1 PE=1 SV=3	MOT1_HUMAN	16.8	16.6	16.9	16.4	16.2	16.4	16.5	16.6	16.6	16.6	16.6	16.5
		1785	RNA-binding protein Musashi homolog 2 OS=Homo sapiens OX=9606 GN=MSI2 PE=1 SV=1	MSI2H_HUMAN	15.6	15.5	15.7	15.1	15	15.2	15.3	15.4	15.4	15.3	15.4	15.3
		1786	Neuroblastoma-amplified sequence OS=Homo sapiens OX=9606 GN=NBAS PE=1 SV=2	NBAS_HUMAN	15.6	15.5	15.7	15.2	15	15.4	15.4	15.4	15.4	15.4	15.4	15.5
		1787	NHL repeat-containing protein 2 OS=Homo sapiens OX=9606 GN=NHLRC2 PE=1 SV=1	NHLC2_HUMAN	15.9	15.7	16	15.4	15.3	15.5	15.6	15.7	15.6	15.6	15.6	15.6
		1788	Nicastrin OS=Homo sapiens OX=9606 GN=NCSTN PE=1 SV=2	NICA_HUMAN	15.4	15.2	15.4	14.9	14.8	15	15.1	15.2	15.1	15.1	15.1	15.1
		1789	RNA-binding protein NOB1 OS=Homo sapiens OX=9606 GN=NOB1 PE=1 SV=1	NOB1_HUMAN	15.9	15.6	15.9	15.3	15.2	15.5	15.6	15.6	15.6	15.5	15.5	15.6
		1790	NPC intracellular cholesterol transporter 1 OS=Homo sapiens OX=9606 GN=NPC1 PE=1 SV=2	NPC1_HUMAN	16.2	15.9	16.2	15.7	15.6	15.8	15.9	15.9	15.9	16	16	15.9
		1791	Nuclear ubiquitous casein and cyclin-dependent kinase substrate 1 OS=Homo sapiens OX=9606 GN=NUCKS1 PE=1 SV=1	NUCKS_HUMAN	16.6	16.4	16.7	16.1	15.9	16.2	16.3	16.4	16.4	16.3	16.3	16.3
		1792	Nucleoporin Nup37 OS=Homo sapiens OX=9606 GN=NUP37 PE=1 SV=1	NUP37_HUMAN	16.2	16	16.3	15.7	15.4	15.7	15.9	16	16	15.9	15.8	15.8
		1793	Platelet-activating factor acetylhydrolase IB subunit gamma OS=Homo sapiens OX=9606 GN=PAFAH1B3 PE=1 SV=1	PA1B3_HUMAN	15.9	15.6	15.9	15.5	15.3	15.6	15.6	15.5	15.6	15.7	15.7	15.7
		1794	Bifunctional 3'-phosphoadenosine 5'-phosphosulfate synthase 2 OS=Homo sapiens OX=9606 GN=PAPSS2 PE=1 SV=2	PAPS2_HUMAN	15.9	15.8	15.9	15.2	15.1	15.4	15.6	15.7	15.6	15.4	15.5	15.5
		1795	Programmed cell death protein 4 OS=Homo sapiens OX=9606 GN=PDCD4 PE=1 SV=2	PDCD4_HUMAN	15.6	15.3	15.7	15.2	14.9	15.3	15.3	15.3	15.3	15.4	15.3	15.4
		1796	Pyridoxal kinase OS=Homo sapiens OX=9606 GN=PDXK PE=1 SV=1	PDXK_HUMAN	15.8	15.5	15.8	15.3	15.2	15.5	15.5	15.5	15.5	15.6	15.6	15.6
		1797	Phosphatidylinositol-binding clathrin assembly protein OS=Homo sapiens OX=9606 GN=PICALM PE=1 SV=2	PICAL_HUMAN	15.9	15.7	15.9	15.3	15.2	15.5	15.6	15.6	15.6	15.5	15.5	15.6
		1798	Ribonucleases P/MRP protein subunit POP1 OS=Homo sapiens OX=9606 GN=POP1 PE=1 SV=2	POP1_HUMAN	15.6	15.4	15.6	15	14.9	15.2	15.3	15.3	15.3	15.3	15.2	15.3
		1799	Serine/threonine-protein phosphatase 4 catalytic subunit OS=Homo sapiens OX=9606 GN=PPP4C PE=1 SV=1	PP4C_HUMAN	15.2	14.9	15.1	14.6	14.5	14.7	14.9	14.8	14.8	14.8	14.8	14.8
		1800	Partner of Y14 and mago OS=Homo sapiens OX=9606 GN=PYM1 PE=1 SV=1	PYM1_HUMAN	15.8	15.5	15.8	15.2	15	15.3	15.5	15.4	15.4	15.4	15.4	15.4
		1801	Ras-related protein Rab-21 OS=Homo sapiens OX=9606 GN=RAB21 PE=1 SV=3	RAB21_HUMAN	16.3	16.1	16.2	15.9	15.7	15.9	16	16	15.9	16.1	16.1	16
		1802	Replication factor C subunit 2 OS=Homo sapiens OX=9606 GN=RFC2 PE=1 SV=3	RFC2_HUMAN	16.5	16.3	16.6	16	15.9	16.1	16.2	16.2	16.3	16.2	16.2	16.2
		1803	GTP-binding protein Rheb OS=Homo sapiens OX=9606 GN=RHEB PE=1 SV=1	RHEB_HUMAN	16.1	15.8	16.2	15.5	15.4	15.7	15.8	15.8	15.8	15.7	15.8	15.8
		1804	2-iminobutanoate/2-iminopropanoate deaminase OS=Homo sapiens OX=9606 GN=RIDA PE=1 SV=1	RIDA_HUMAN	15.9	15.8	16	15.5	15.3	15.6	15.6	15.7	15.7	15.7	15.7	15.7
		1805	Ribosomal oxygenase 2 OS=Homo sapiens OX=9606 GN=RIOX2 PE=1 SV=1	RIOX2_HUMAN	16.2	15.9	16.3	15.6	15.6	15.7	15.9	15.9	15.9	15.8	15.9	15.8
		1806	Small nuclear ribonucleoprotein-associated proteins B and B' OS=Homo sapiens OX=9606 GN=SNRPB PE=1 SV=2	RSMB_HUMAN (+1)	16.7	16.5	16.6	16.1	15.9	16.3	16.4	16.4	16.3	16.3	16.3	16.4
		1807	Very long-chain acyl-CoA synthetase OS=Homo sapiens OX=9606 GN=SLC27A2 PE=1 SV=2	S27A2_HUMAN	15.8	15.5	15.8	15.3	15.2	15.5	15.5	15.4	15.5	15.5	15.6	15.6
		1808	Sodium bicarbonate cotransporter 3 OS=Homo sapiens OX=9606 GN=SLC4A7 PE=1 SV=2	S4A7_HUMAN	15.5	15.3	15.6	15	15	15.2	15.2	15.2	15.3	15.2	15.4	15.3
		1809	Sigma intracellular receptor 2 OS=Homo sapiens OX=9606 GN=TMEM97 PE=1 SV=1	SGMR2_HUMAN	15.9	15.7	16	15.4	15.4	15.5	15.7	15.6	15.6	15.6	15.7	15.6
		1810	Small acidic protein OS=Homo sapiens OX=9606 GN=SMAP PE=1 SV=1	SMAP_HUMAN	16.8	16.5	16.8	16.2	16	16.2	16.5	16.4	16.5	16.4	16.3	16.3
		1811	Selenide, water dikinase 1 OS=Homo sapiens OX=9606 GN=SEPHS1 PE=1 SV=2	SPS1_HUMAN	15.4	15.2	15.4	15	14.8	15.1	15.1	15.1	15.1	15.2	15.1	15.2
		1812	Sorbin and SH3 domain-containing protein 1 OS=Homo sapiens OX=9606 GN=SORBS1 PE=1 SV=3	SRBS1_HUMAN	15.6	15.4	15.6	15.2	15.1	15.3	15.4	15.3	15.3	15.4	15.4	15.4
		1813	SRSF protein kinase 1 OS=Homo sapiens OX=9606 GN=SRPK1 PE=1 SV=2	SRPK1_HUMAN	16.5	16.3	16.6	16	15.8	16	16.2	16.2	16.3	16.2	16.1	16.1
		1814	Threonine--tRNA ligase, mitochondrial OS=Homo sapiens OX=9606 GN=TARS2 PE=1 SV=1	SYTM_HUMAN	15.8	15.6	15.9	15.2	15.2	15.5	15.5	15.6	15.6	15.5	15.6	15.6
		1815	TBC1 domain family member 5 OS=Homo sapiens OX=9606 GN=TBC1D5 PE=1 SV=1	TBCD5_HUMAN	15.5	15.2	15.5	15	14.8	15.1	15.2	15.2	15.2	15.2	15.2	15.2
		1816	Testis-expressed protein 10 OS=Homo sapiens OX=9606 GN=TEX10 PE=1 SV=2	TEX10_HUMAN	15.7	15.5	15.7	15.2	15.1	15.4	15.4	15.4	15.4	15.5	15.5	15.5
		1817	Queuine tRNA-ribosyltransferase catalytic subunit 1 OS=Homo sapiens OX=9606 GN=QTRT1 PE=1 SV=3	TGT_HUMAN	15.9	15.6	15.8	15.3	15.1	15.5	15.6	15.6	15.5	15.5	15.5	15.6
		1818	Nucleolysin TIAR OS=Homo sapiens OX=9606 GN=TIAL1 PE=1 SV=1	TIAR_HUMAN	16.1	16	16.2	15.7	15.5	15.9	15.9	15.9	15.9	15.9	15.9	16
		1819	Mitochondrial import inner membrane translocase subunit Tim13 OS=Homo sapiens OX=9606 GN=TIMM13 PE=1 SV=1	TIM13_HUMAN	16.1	15.8	16.1	15.6	15.4	15.8	15.8	15.7	15.8	15.9	15.8	15.8
		1820	Translocating chain-associated membrane protein 1 OS=Homo sapiens OX=9606 GN=TRAM1 PE=1 SV=3	TRAM1_HUMAN	16.6	16.4	16.7	16.1	15.9	16.2	16.3	16.3	16.4	16.3	16.2	16.3
		1821	tRNA (adenine(58)-N(1))-methyltransferase non-catalytic subunit TRM6 OS=Homo sapiens OX=9606 GN=TRMT6 PE=1 SV=1	TRM6_HUMAN	15.3	15.1	15.4	14.9	14.6	15	15	15	15	15.1	15	15.1
		1822	Ubiquitin-protein ligase E3A OS=Homo sapiens OX=9606 GN=UBE3A PE=1 SV=4	UBE3A_HUMAN	15.5	15.3	15.6	15	14.9	15.2	15.2	15.3	15.3	15.2	15.3	15.3
		1823	Ubiquitin recognition factor in ER-associated degradation protein 1 OS=Homo sapiens OX=9606 GN=UFD1 PE=1 SV=3	UFD1_HUMAN	15.7	15.4	15.7	15.1	14.8	15.2	15.4	15.4	15.4	15.3	15.2	15.3
		1824	Vimentin OS=Homo sapiens OX=9606 GN=VIM PE=1 SV=4	VIME_HUMAN	16.4	16.1	16.4	15.8	15.6	16	16.1	16	16.1	16	15.9	16.1
		1825	Tyrosine-protein kinase Yes OS=Homo sapiens OX=9606 GN=YES1 PE=1 SV=3	YES_HUMAN	15.2	14.9	15.2	14.6	14.5	14.7	14.9	14.8	14.8	14.8	14.8	14.8
		1826	Wolframin OS=Homo sapiens OX=9606 GN=WFS1 PE=1 SV=2	WFS1_HUMAN	14.6	14.4	14.7	14	13.8	14	14.3	14.3	14.4	14.2	14.2	14.1
		1827	Ubiquitin-conjugating enzyme E2 variant 2 OS=Homo sapiens OX=9606 GN=UBE2V2 PE=1 SV=4	UB2V2_HUMAN	15.5	15.3	15.6	15	14.8	15	15.2	15.3	15.2	15.2	15.2	15.1
		1828	Putative small nuclear ribonucleoprotein G-like protein 15 OS=Homo sapiens OX=9606 GN=SNRPGP15 PE=5 SV=2	RUXGL_HUMAN (+1)	16.1	15.9	16.1	15.6	15.4	15.6	15.8	15.8	15.8	15.8	15.8	15.7
		1829	Nucleoside diphosphate kinase B OS=Homo sapiens OX=9606 GN=NME2 PE=1 SV=1	NDKB_HUMAN	17.3	17.1	17.3	16.6	16.5	16.7	17	17	17	16.8	16.8	16.8
		1830	3-hydroxyisobutyrate dehydrogenase, mitochondrial OS=Homo sapiens OX=9606 GN=HIBADH PE=1 SV=2	3HIDH_HUMAN	15.7	15.5	15.7	15.3	15	15.3	15.4	15.4	15.4	15.5	15.4	15.4
		1831	Angio-associated migratory cell protein OS=Homo sapiens OX=9606 GN=AAMP PE=1 SV=2	AAMP_HUMAN	16.4	16.1	16.4	15.7	15.6	15.8	16.1	16.1	16.1	15.9	15.9	15.9
		1832	Acyl-CoA synthetase family member 2, mitochondrial OS=Homo sapiens OX=9606 GN=ACSF2 PE=1 SV=2	ACSF2_HUMAN	16.2	15.9	16.2	15.7	15.5	15.8	15.9	15.9	15.8	15.9	15.8	15.9
		1833	Disintegrin and metalloproteinase domain-containing protein 10 OS=Homo sapiens OX=9606 GN=ADAM10 PE=1 SV=1	ADA10_HUMAN	16	15.8	16	15.5	15.4	15.7	15.7	15.7	15.7	15.7	15.7	15.8
		1834	Arf-GAP domain and FG repeat-containing protein 1 OS=Homo sapiens OX=9606 GN=AGFG1 PE=1 SV=2	AGFG1_HUMAN	15.8	15.5	15.8	15.2	15.1	15.3	15.5	15.4	15.5	15.4	15.4	15.4
		1835	Fructose-bisphosphate aldolase C OS=Homo sapiens OX=9606 GN=ALDOC PE=1 SV=2	ALDOC_HUMAN	16.1	15.7	16	15.3	15.2	15.4	15.8	15.6	15.7	15.5	15.6	15.6
		1836	Isoaspartyl peptidase/L-asparaginase OS=Homo sapiens OX=9606 GN=ASRGL1 PE=1 SV=2	ASGL1_HUMAN	15.3	15.1	15.3	14.8	14.6	14.9	15	15.1	15	15	15	15
		1837	Set1/Ash2 histone methyltransferase complex subunit ASH2 OS=Homo sapiens OX=9606 GN=ASH2L PE=1 SV=1	ASH2L_HUMAN	15.5	15.3	15.5	15	14.8	15.1	15.2	15.3	15.2	15.2	15.1	15.2
		1838	Ubiquitin-like-conjugating enzyme ATG3 OS=Homo sapiens OX=9606 GN=ATG3 PE=1 SV=1	ATG3_HUMAN	15.3	15.1	15.4	14.9	14.7	15	15	15	15.1	15.1	15.1	15.1
		1839	ATP synthase subunit e, mitochondrial OS=Homo sapiens OX=9606 GN=ATP5ME PE=1 SV=2	ATP5I_HUMAN	15.8	15.6	15.8	15.4	15.2	15.5	15.6	15.5	15.5	15.6	15.6	15.6
		1840	CWF19-like protein 1 OS=Homo sapiens OX=9606 GN=CWF19L1 PE=1 SV=2	C19L1_HUMAN	15.4	15.1	15.4	14.8	14.6	15	15.1	15.1	15.1	15	15	15.1
		1841	Carnitine O-acetyltransferase OS=Homo sapiens OX=9606 GN=CRAT PE=1 SV=5	CACP_HUMAN	16.4	16.2	16.5	15.9	15.9	16.1	16.1	16.2	16.2	16.1	16.2	16.2
		1842	Adenylyl cyclase-associated protein 2 OS=Homo sapiens OX=9606 GN=CAP2 PE=1 SV=1	CAP2_HUMAN	16	15.8	16	15.6	15.4	15.7	15.7	15.7	15.7	15.8	15.8	15.8
		1843	Coiled-coil domain-containing protein 51 OS=Homo sapiens OX=9606 GN=CCDC51 PE=1 SV=2	CCD51_HUMAN	15.9	15.7	16	15.5	15.3	15.6	15.6	15.6	15.6	15.7	15.7	15.7
		1844	Coiled-coil domain-containing protein 6 OS=Homo sapiens OX=9606 GN=CCDC6 PE=1 SV=2	CCDC6_HUMAN	15.2	15	15.3	14.7	14.5	14.8	15	14.9	15	14.9	14.9	14.9
		1845	Protein CDV3 homolog OS=Homo sapiens OX=9606 GN=CDV3 PE=1 SV=1	CDV3_HUMAN	15.9	15.8	16	15.4	15.2	15.6	15.6	15.7	15.6	15.6	15.6	15.7
		1846	Cystathionine gamma-lyase OS=Homo sapiens OX=9606 GN=CTH PE=1 SV=3	CGL_HUMAN	16	15.8	16.1	15.8	15.6	15.9	15.8	15.7	15.7	16.1	16	16
		1847	Charged multivesicular body protein 4b OS=Homo sapiens OX=9606 GN=CHMP4B PE=1 SV=1	CHM4B_HUMAN	15.8	15.5	15.7	15.1	15	15.2	15.5	15.4	15.4	15.3	15.4	15.3
		1848	CAP-Gly domain-containing linker protein 2 OS=Homo sapiens OX=9606 GN=CLIP2 PE=1 SV=1	CLIP2_HUMAN	15.9	15.5	15.9	15.2	15.1	15.3	15.6	15.5	15.5	15.4	15.4	15.4
		1849	CCR4-NOT transcription complex subunit 3 OS=Homo sapiens OX=9606 GN=CNOT3 PE=1 SV=1	CNOT3_HUMAN	16.1	15.9	16.2	15.5	15.4	15.7	15.8	15.8	15.9	15.7	15.7	15.8
		1850	Coilin OS=Homo sapiens OX=9606 GN=COIL PE=1 SV=1	COIL_HUMAN	15.6	15.3	15.6	15.1	14.9	15.1	15.3	15.2	15.2	15.3	15.2	15.2
		1851	Cytochrome c oxidase subunit 2 OS=Homo sapiens OX=9606 GN=MT-CO2 PE=1 SV=1	COX2_HUMAN	15.7	15.6	15.8	15.2	15.2	15.2	15.5	15.5	15.5	15.4	15.5	15.3
		1852	COP9 signalosome complex subunit 3 OS=Homo sapiens OX=9606 GN=COPS3 PE=1 SV=3	CSN3_HUMAN	16.1	15.8	16.1	15.6	15.4	15.8	15.8	15.8	15.8	15.8	15.8	15.9
		1853	Lariat debranching enzyme OS=Homo sapiens OX=9606 GN=DBR1 PE=1 SV=2	DBR1_HUMAN	15.8	15.5	15.8	15.2	15.1	15.3	15.5	15.5	15.5	15.4	15.4	15.4
		1854	DDRGK domain-containing protein 1 OS=Homo sapiens OX=9606 GN=DDRGK1 PE=1 SV=2	DDRGK_HUMAN	14.9	14.7	15	14.4	14.4	14.7	14.7	14.6	14.6	14.7	14.8	14.7
		1855	Alpha-2-HS-glycoprotein OS=Homo sapiens OX=9606 GN=AHSG PE=1 SV=1	FETUA_HUMAN	15.6	15.4	15.6	15.2	14.8	15.4	15.3	15.3	15.2	15.4	15.2	15.5
		1856	Ferritin light chain OS=Homo sapiens OX=9606 GN=FTL PE=1 SV=2	FRIL_HUMAN	16.2	15.9	16.1	15.8	15.7	16	15.9	15.9	15.8	16.1	16.1	16.1
		1857	Porphobilinogen deaminase OS=Homo sapiens OX=9606 GN=HMBS PE=1 SV=2	HEM3_HUMAN	15.4	15.3	15.5	15	14.8	15.1	15.1	15.2	15.2	15.2	15.2	15.2
		1858	Hepatocyte growth factor-regulated tyrosine kinase substrate OS=Homo sapiens OX=9606 GN=HGS PE=1 SV=1	HGS_HUMAN	15.8	15.5	15.8	15.2	15	15.3	15.5	15.5	15.5	15.5	15.4	15.4
		1859	Non-histone chromosomal protein HMG-14 OS=Homo sapiens OX=9606 GN=HMGN1 PE=1 SV=3	HMGN1_HUMAN	16.8	16.6	16.8	16.2	16.1	16.3	16.5	16.5	16.5	16.4	16.5	16.4
		1860	Hepatocyte nuclear factor 4-alpha OS=Homo sapiens OX=9606 GN=HNF4A PE=1 SV=3	HNF4A_HUMAN	15.4	15.1	15.4	14.8	14.7	14.9	15.1	15	15.1	15	15	15
		1861	HEAT repeat-containing protein 5A OS=Homo sapiens OX=9606 GN=HEATR5A PE=1 SV=2	HTR5A_HUMAN	16.4	16.1	16.4	15.8	15.7	16	16.1	16.1	16.1	16	16	16.1
		1862	Eukaryotic translation initiation factor 4E OS=Homo sapiens OX=9606 GN=EIF4E PE=1 SV=2	IF4E_HUMAN	15.9	15.7	16	15.5	15.4	15.6	15.6	15.7	15.7	15.7	15.7	15.7
		1863	Importin subunit alpha-7 OS=Homo sapiens OX=9606 GN=KPNA6 PE=1 SV=1	IMA7_HUMAN	16.1	16	16.2	15.5	15.5	15.7	15.8	15.9	15.9	15.8	15.9	15.8
		1864	Inositol monophosphatase 3 OS=Homo sapiens OX=9606 GN=IMPAD1 PE=1 SV=1	IMPA3_HUMAN	16.5	16.3	16.5	15.8	15.7	16	16.2	16.2	16.2	16.1	16.1	16.1
		1865	Immunity-related GTPase family Q protein OS=Homo sapiens OX=9606 GN=IRGQ PE=1 SV=1	IRGQ_HUMAN	16.1	15.8	16.1	15.4	15.4	15.6	15.8	15.8	15.8	15.7	15.8	15.7
		1866	Protein IWS1 homolog OS=Homo sapiens OX=9606 GN=IWS1 PE=1 SV=2	IWS1_HUMAN	16	15.7	16	15.4	15.3	15.5	15.7	15.6	15.7	15.6	15.6	15.6
		1867	Bifunctional arginine demethylase and lysyl-hydroxylase JMJD6 OS=Homo sapiens OX=9606 GN=JMJD6 PE=1 SV=1	JMJD6_HUMAN	15.8	15.5	15.9	15.3	15.2	15.4	15.5	15.4	15.5	15.5	15.5	15.4
		1868	Protein lin-28 homolog B OS=Homo sapiens OX=9606 GN=LIN28B PE=1 SV=1	LN28B_HUMAN	16.4	16.1	16.4	15.8	15.6	15.9	16.1	16	16	16	16	16
		1869	Protein MAK16 homolog OS=Homo sapiens OX=9606 GN=MAK16 PE=1 SV=2	MAK16_HUMAN	14.9	14.8	15	14.6	14.4	14.7	14.7	14.7	14.7	14.8	14.8	14.8
		1870	Mitochondrial carnitine/acylcarnitine carrier protein OS=Homo sapiens OX=9606 GN=SLC25A20 PE=1 SV=1	MCAT_HUMAN	17	16.8	17	16.5	16.5	16.6	16.8	16.7	16.7	16.7	16.8	16.7
		1871	Mini-chromosome maintenance complex-binding protein OS=Homo sapiens OX=9606 GN=MCMBP PE=1 SV=2	MCMBP_HUMAN	16.3	15.9	16.3	15.6	15.4	15.7	16	15.9	16	15.8	15.7	15.8
		1872	Malignant T-cell-amplified sequence 1 OS=Homo sapiens OX=9606 GN=MCTS1 PE=1 SV=1	MCTS1_HUMAN	16.5	16.3	16.5	15.9	15.8	16.1	16.2	16.3	16.2	16.1	16.2	16.2
		1873	LRP chaperone MESD OS=Homo sapiens OX=9606 GN=MESD PE=1 SV=2	MESD_HUMAN	17.2	17	17.2	16.7	16.6	16.8	16.9	16.9	16.9	16.9	17	16.9
		1874	Alpha-1,3-mannosyl-glycoprotein 2-beta-N-acetylglucosaminyltransferase OS=Homo sapiens OX=9606 GN=MGAT1 PE=1 SV=2	MGAT1_HUMAN	16.3	16.1	16.4	15.8	15.5	15.8	16	16	16	16	15.9	15.9
		1875	Dual specificity mitogen-activated protein kinase kinase 6 OS=Homo sapiens OX=9606 GN=MAP2K6 PE=1 SV=1	MP2K6_HUMAN	15.6	15.4	15.7	15.1	14.9	15.2	15.3	15.4	15.4	15.3	15.2	15.3
		1876	Mannose-6-phosphate isomerase OS=Homo sapiens OX=9606 GN=MPI PE=1 SV=2	MPI_HUMAN	15.1	14.8	15.1	14.4	14.3	14.6	14.8	14.7	14.8	14.6	14.7	14.7
		1877	NADH dehydrogenase [ubiquinone] 1 alpha subcomplex subunit 10, mitochondrial OS=Homo sapiens OX=9606 GN=NDUFA10 PE=1 SV=1	NDUAA_HUMAN	15.6	15.5	15.7	15.1	14.9	15.2	15.3	15.4	15.4	15.4	15.3	15.3
		1878	NADH dehydrogenase [ubiquinone] 1 alpha subcomplex subunit 13 OS=Homo sapiens OX=9606 GN=NDUFA13 PE=1 SV=3	NDUAD_HUMAN	14	13.7	13.9	13.3	13.2	13.6	13.7	13.6	13.6	13.5	13.6	13.7
		1879	Nucleolar complex protein 4 homolog OS=Homo sapiens OX=9606 GN=NOC4L PE=1 SV=1	NOC4L_HUMAN	15.5	15.3	15.6	15.1	14.9	15.2	15.2	15.2	15.3	15.3	15.3	15.3
		1880	Nucleolar GTP-binding protein 2 OS=Homo sapiens OX=9606 GN=GNL2 PE=1 SV=1	NOG2_HUMAN	15.3	15.1	15.4	14.8	14.7	15	15	15	15.1	15.1	15.1	15.1
		1881	Dihydrolipoyllysine-residue succinyltransferase component of 2-oxoglutarate dehydrogenase complex, mitochondrial OS=Homo sapiens OX=9606 GN=DLST PE=1 SV=4	ODO2_HUMAN	16.7	16.5	16.8	16.3	16.1	16.4	16.4	16.4	16.5	16.5	16.5	16.5
		1882	Opioid growth factor receptor OS=Homo sapiens OX=9606 GN=OGFR PE=1 SV=3	OGFR_HUMAN	14.9	14.7	14.9	14.2	14.1	14.4	14.6	14.7	14.6	14.4	14.4	14.5
		1883	Poly(A)-specific ribonuclease PARN OS=Homo sapiens OX=9606 GN=PARN PE=1 SV=1	PARN_HUMAN	16	15.7	16	15.4	15.2	15.6	15.7	15.6	15.7	15.7	15.6	15.7
		1884	Polymerase delta-interacting protein 2 OS=Homo sapiens OX=9606 GN=POLDIP2 PE=1 SV=1	PDIP2_HUMAN	16.3	16.1	16.4	15.8	15.7	16	16	16.1	16.1	16.1	16	16.1
		1885	Geranylgeranyl transferase type-2 subunit alpha OS=Homo sapiens OX=9606 GN=RABGGTA PE=1 SV=2	PGTA_HUMAN	15.3	15	15.3	14.8	14.6	14.9	15	14.9	15	15	15	15
		1886	PHD finger protein 3 OS=Homo sapiens OX=9606 GN=PHF3 PE=1 SV=3	PHF3_HUMAN	16.1	15.9	16.2	15.5	15.3	15.7	15.8	15.8	15.8	15.7	15.7	15.8
		1887	PHD finger protein 6 OS=Homo sapiens OX=9606 GN=PHF6 PE=1 SV=1	PHF6_HUMAN	14.6	14.5	14.6	14.2	13.7	14.2	14.3	14.5	14.3	14.4	14.1	14.3
		1888	Serine/threonine-protein kinase N2 OS=Homo sapiens OX=9606 GN=PKN2 PE=1 SV=1	PKN2_HUMAN	16	15.8	16	15.4	15.2	15.5	15.7	15.7	15.7	15.6	15.6	15.6
		1889	Nuclear inhibitor of protein phosphatase 1 OS=Homo sapiens OX=9606 GN=PPP1R8 PE=1 SV=2	PP1R8_HUMAN	15.5	15.2	15.5	14.8	14.7	15	15.2	15.1	15.2	15	15.1	15.1
		1890	Serine/threonine-protein phosphatase 4 regulatory subunit 1 OS=Homo sapiens OX=9606 GN=PPP4R1 PE=1 SV=1	PP4R1_HUMAN	15.4	15.2	15.4	14.9	14.7	15.1	15.1	15.2	15.1	15.1	15.1	15.2
		1891	Peptidyl-prolyl cis-trans isomerase-like 1 OS=Homo sapiens OX=9606 GN=PPIL1 PE=1 SV=1	PPIL1_HUMAN	16.2	16	16.2	15.7	15.4	15.8	15.9	15.9	15.9	15.9	15.8	15.9
		1892	Serine/threonine-protein phosphatase 2A activator OS=Homo sapiens OX=9606 GN=PTPA PE=1 SV=3	PTPA_HUMAN	15.5	15.2	15.5	15	14.8	15.1	15.2	15.2	15.2	15.2	15.2	15.2
		1893	Ras-related protein Rab-35 OS=Homo sapiens OX=9606 GN=RAB35 PE=1 SV=1	RAB35_HUMAN	15.6	15.4	15.6	15.2	15	15.3	15.3	15.4	15.3	15.4	15.3	15.4
		1894	Rab GTPase-activating protein 1 OS=Homo sapiens OX=9606 GN=RABGAP1 PE=1 SV=3	RBGP1_HUMAN	15.6	15.4	15.6	15	15	15.2	15.3	15.3	15.2	15.2	15.4	15.3
		1895	RNA-binding protein 42 OS=Homo sapiens OX=9606 GN=RBM42 PE=1 SV=1	RBM42_HUMAN	15.5	15.4	15.5	15	14.8	15.2	15.1	15.3	15.1	15.2	15.1	15.3
		1896	UV excision repair protein RAD23 homolog A OS=Homo sapiens OX=9606 GN=RAD23A PE=1 SV=1	RD23A_HUMAN	14.9	14.6	14.9	14.4	14.4	14.5	14.6	14.6	14.6	14.6	14.7	14.6
		1897	39S ribosomal protein L44, mitochondrial OS=Homo sapiens OX=9606 GN=MRPL44 PE=1 SV=1	RM44_HUMAN	15.6	15.3	15.6	15.1	15	15.3	15.3	15.2	15.3	15.3	15.3	15.4
		1898	Regulator of microtubule dynamics protein 1 OS=Homo sapiens OX=9606 GN=RMDN1 PE=1 SV=1	RMD1_HUMAN	15.5	15.3	15.5	15	15	15.2	15.2	15.2	15.2	15.2	15.3	15.2
		1899	Ribosome production factor 2 homolog OS=Homo sapiens OX=9606 GN=RPF2 PE=1 SV=2	RPF2_HUMAN	15.8	15.7	15.8	15.4	15.2	15.5	15.5	15.6	15.5	15.6	15.6	15.6
		1900	28S ribosomal protein S9, mitochondrial OS=Homo sapiens OX=9606 GN=MRPS9 PE=1 SV=2	RT09_HUMAN	15.6	15.3	15.6	15.1	15	15.3	15.3	15.3	15.3	15.3	15.3	15.4
		1901	28S ribosomal protein S22, mitochondrial OS=Homo sapiens OX=9606 GN=MRPS22 PE=1 SV=1	RT22_HUMAN	16.2	15.9	16.2	15.7	15.6	15.8	15.9	15.9	15.9	15.9	16	15.9
		1902	RNA polymerase-associated protein RTF1 homolog OS=Homo sapiens OX=9606 GN=RTF1 PE=1 SV=4	RTF1_HUMAN	15.6	15.5	15.7	15	14.9	15.2	15.3	15.4	15.4	15.2	15.2	15.3
		1903	Sorting and assembly machinery component 50 homolog OS=Homo sapiens OX=9606 GN=SAMM50 PE=1 SV=3	SAM50_HUMAN	16	15.8	16	15.7	15.5	15.8	15.7	15.8	15.7	15.9	15.9	15.9
		1904	Protein transport protein Sec23B OS=Homo sapiens OX=9606 GN=SEC23B PE=1 SV=2	SC23B_HUMAN	15	14.8	15	14.5	14.2	14.6	14.7	14.7	14.7	14.7	14.5	14.7
		1905	Beta-galactoside alpha-2,6-sialyltransferase 1 OS=Homo sapiens OX=9606 GN=ST6GAL1 PE=1 SV=1	SIAT1_HUMAN	16.4	16.1	16.4	15.8	15.7	15.9	16.1	16.1	16.1	16	16	16
		1906	Helicase SKI2W OS=Homo sapiens OX=9606 GN=SKIV2L PE=1 SV=3	SKIV2_HUMAN	15.2	14.9	15.3	14.6	14.5	14.8	15	14.8	14.9	14.8	14.9	14.9
		1907	Signal transducing adapter molecule 1 OS=Homo sapiens OX=9606 GN=STAM PE=1 SV=3	STAM1_HUMAN	15.6	15.4	15.6	15.1	15	15.2	15.3	15.3	15.3	15.3	15.4	15.3
		1908	Serine/threonine-protein kinase 26 OS=Homo sapiens OX=9606 GN=STK26 PE=1 SV=2	STK26_HUMAN	16.4	16.1	16.4	15.9	15.8	16.1	16.1	16	16.1	16.1	16.1	16.2
		1909	Surfeit locus protein 4 OS=Homo sapiens OX=9606 GN=SURF4 PE=1 SV=3	SURF4_HUMAN	18.2	18	18.3	17.7	17.7	17.9	17.9	18	18	18	18	18
		1910	Alanine--tRNA ligase, mitochondrial OS=Homo sapiens OX=9606 GN=AARS2 PE=1 SV=1	SYAM_HUMAN	14.9	14.8	14.9	14.5	14.4	14.5	14.7	14.7	14.6	14.8	14.8	14.6
		1911	Probable arginine--tRNA ligase, mitochondrial OS=Homo sapiens OX=9606 GN=RARS2 PE=1 SV=1	SYRM_HUMAN	15.2	14.9	15.2	14.7	14.5	14.8	14.9	14.8	14.9	14.9	14.8	14.9
		1912	General transcription factor IIF subunit 2 OS=Homo sapiens OX=9606 GN=GTF2F2 PE=1 SV=2	T2FB_HUMAN	17.2	17	17.2	16.7	16.6	16.9	16.9	16.9	16.9	16.9	16.9	17
		1913	182 kDa tankyrase-1-binding protein OS=Homo sapiens OX=9606 GN=TNKS1BP1 PE=1 SV=4	TB182_HUMAN	15.4	15.2	15.5	14.9	14.8	15.1	15.1	15.1	15.2	15.1	15.1	15.2
		1914	Tubulin gamma-1 chain OS=Homo sapiens OX=9606 GN=TUBG1 PE=1 SV=2	TBG1_HUMAN	15.5	15.4	15.6	15	14.8	15.2	15.2	15.3	15.3	15.3	15.2	15.3
		1915	THO complex subunit 3 OS=Homo sapiens OX=9606 GN=THOC3 PE=1 SV=1	THOC3_HUMAN	16.5	16.4	16.6	15.9	15.8	16.1	16.2	16.3	16.3	16.1	16.2	16.2
		1916	THUMP domain-containing protein 3 OS=Homo sapiens OX=9606 GN=THUMPD3 PE=1 SV=1	THUM3_HUMAN	16.3	16.1	16.3	15.8	15.6	15.9	16	16	16	16	16	16
		1917	Nucleolysin TIA-1 isoform p40 OS=Homo sapiens OX=9606 GN=TIA1 PE=1 SV=3	TIA1_HUMAN	15.4	15.2	15.4	14.9	14.7	15.1	15.1	15.2	15.1	15.1	15.1	15.1
		1918	Torsin-1A-interacting protein 1 OS=Homo sapiens OX=9606 GN=TOR1AIP1 PE=1 SV=2	TOIP1_HUMAN	16.3	16	16.3	15.8	15.6	15.9	16	16	15.9	16	16	16
		1919	Lymphokine-activated killer T-cell-originated protein kinase OS=Homo sapiens OX=9606 GN=PBK PE=1 SV=3	TOPK_HUMAN	15.4	15.2	15.4	14.7	14.6	14.8	15.1	15.1	15.1	14.9	14.9	14.9
		1920	E3 ubiquitin-protein ligase TRIM33 OS=Homo sapiens OX=9606 GN=TRIM33 PE=1 SV=3	TRI33_HUMAN	15.7	15.4	15.7	15.2	15	15.2	15.4	15.4	15.4	15.4	15.4	15.3
		1921	U3 small nucleolar RNA-interacting protein 2 OS=Homo sapiens OX=9606 GN=RRP9 PE=1 SV=1	U3IP2_HUMAN	15.9	15.7	15.9	15.6	15.3	15.6	15.6	15.7	15.6	15.8	15.6	15.7
		1922	Ubiquitin carboxyl-terminal hydrolase 47 OS=Homo sapiens OX=9606 GN=USP47 PE=1 SV=3	UBP47_HUMAN	14.9	14.8	15.1	14.4	14.4	14.7	14.6	14.7	14.8	14.7	14.8	14.8
		1923	Inositol hexakisphosphate and diphosphoinositol-pentakisphosphate kinase 2 OS=Homo sapiens OX=9606 GN=PPIP5K2 PE=1 SV=3	VIP2_HUMAN	15.7	15.7	15.8	15.3	15.3	15.5	15.4	15.7	15.5	15.6	15.6	15.6
		1924	V-type proton ATPase 116 kDa subunit a isoform 1 OS=Homo sapiens OX=9606 GN=ATP6V0A1 PE=1 SV=3	VPP1_HUMAN	15.5	15.2	15.5	15	14.8	15.1	15.2	15.1	15.2	15.3	15.2	15.2
		1925	pre-mRNA 3' end processing protein WDR33 OS=Homo sapiens OX=9606 GN=WDR33 PE=1 SV=2	WDR33_HUMAN	15.9	15.6	15.9	15.3	15.2	15.4	15.6	15.6	15.6	15.6	15.5	15.5
		1926	Xylulose kinase OS=Homo sapiens OX=9606 GN=XYLB PE=1 SV=3	XYLB_HUMAN	15.1	14.9	15.2	14.6	14.6	14.8	14.8	14.8	14.9	14.9	15	14.9
		1927	Translation initiation factor IF-2, mitochondrial OS=Homo sapiens OX=9606 GN=MTIF2 PE=1 SV=2	IF2M_HUMAN	14.7	14.6	14.8	14.4	14.1	14.2	14.4	14.5	14.5	14.6	14.4	14.3
		1928	Inter-alpha-trypsin inhibitor heavy chain H3 OS=Homo sapiens OX=9606 GN=ITIH3 PE=1 SV=2	ITIH3_HUMAN	15	14.8	14.9	15.9	15.7	16	14.7	14.7	14.6	16.1	16.1	16.1
		1929	Dual specificity mitogen-activated protein kinase kinase 2 OS=Homo sapiens OX=9606 GN=MAP2K2 PE=1 SV=1	MP2K2_HUMAN	15.1	14.8	15.1	14.5	14.5	14.6	14.8	14.8	14.8	14.7	14.9	14.7
		1930	Methylosome protein 50 OS=Homo sapiens OX=9606 GN=WDR77 PE=1 SV=1	MEP50_HUMAN	15.5	15.2	15.5	15	14.9	15.2	15.2	15.2	15.2	15.2	15.3	15.3
		1931	40S ribosomal protein S26 OS=Homo sapiens OX=9606 GN=RPS26 PE=1 SV=3	RS26_HUMAN	15.9	15.7	16	15.4	15.3	15.6	15.6	15.7	15.7	15.7	15.6	15.7
		1932	Acetyl-coenzyme A synthetase, cytoplasmic OS=Homo sapiens OX=9606 GN=ACSS2 PE=1 SV=1	ACSA_HUMAN	15.7	15.5	15.7	15.2	15	15.3	15.4	15.4	15.4	15.4	15.4	15.4
		1933	Acyl-CoA synthetase short-chain family member 3, mitochondrial OS=Homo sapiens OX=9606 GN=ACSS3 PE=1 SV=1	ACSS3_HUMAN	15.6	15.4	15.7	15.2	15	15.4	15.3	15.3	15.4	15.4	15.3	15.5
		1934	Aldo-keto reductase family 1 member C1 OS=Homo sapiens OX=9606 GN=AKR1C1 PE=1 SV=1	AK1C1_HUMAN	16.6	16.4	16.6	16.2	16	16.4	16.3	16.3	16.3	16.5	16.4	16.5
		1935	A-kinase anchor protein 8-like OS=Homo sapiens OX=9606 GN=AKAP8L PE=1 SV=3	AKP8L_HUMAN	15.6	15.3	15.6	15.1	14.9	15.2	15.3	15.2	15.3	15.3	15.3	15.3
		1936	Delta-1-pyrroline-5-carboxylate dehydrogenase, mitochondrial OS=Homo sapiens OX=9606 GN=ALDH4A1 PE=1 SV=3	AL4A1_HUMAN	15.9	15.7	16	15.4	15.4	15.6	15.6	15.6	15.7	15.6	15.7	15.7
		1937	Dolichyl-phosphate beta-glucosyltransferase OS=Homo sapiens OX=9606 GN=ALG5 PE=1 SV=1	ALG5_HUMAN	15.5	15.2	15.5	15	15	15.1	15.2	15.2	15.2	15.2	15.4	15.2
		1938	Armadillo repeat-containing X-linked protein 3 OS=Homo sapiens OX=9606 GN=ARMCX3 PE=1 SV=1	ARMX3_HUMAN	14.8	14.6	14.9	14.2	14.2	14.4	14.5	14.6	14.6	14.4	14.5	14.5
		1939	N(4)-(beta-N-acetylglucosaminyl)-L-asparaginase OS=Homo sapiens OX=9606 GN=AGA PE=1 SV=2	ASPG_HUMAN	15.3	15	15.3	14.7	14.7	15	15	14.9	15	14.9	15.1	15
		1940	Sodium/potassium-transporting ATPase subunit beta-3 OS=Homo sapiens OX=9606 GN=ATP1B3 PE=1 SV=1	AT1B3_HUMAN	16.2	16	16.2	15.6	15.5	15.7	15.9	15.9	15.9	15.8	15.9	15.8
		1941	Calcium-transporting ATPase type 2C member 1 OS=Homo sapiens OX=9606 GN=ATP2C1 PE=1 SV=3	AT2C1_HUMAN	15.2	15	15.1	14.5	14.4	14.7	14.9	14.9	14.8	14.7	14.8	14.8
		1942	BRISC and BRCA1-A complex member 1 OS=Homo sapiens OX=9606 GN=BABAM1 PE=1 SV=1	BABA1_HUMAN	15.2	14.9	15.2	14.5	14.4	14.8	14.9	14.8	14.9	14.7	14.8	14.9
		1943	BolA-like protein 2 OS=Homo sapiens OX=9606 GN=BOLA2 PE=1 SV=1	BOLA2_HUMAN	16.7	16.4	16.7	16.1	16	16.3	16.4	16.3	16.4	16.3	16.4	16.4
		1944	Bystin OS=Homo sapiens OX=9606 GN=BYSL PE=1 SV=3	BYST_HUMAN	15.9	15.7	15.9	15.4	15.3	15.5	15.6	15.7	15.6	15.6	15.7	15.6
		1945	Histone-arginine methyltransferase CARM1 OS=Homo sapiens OX=9606 GN=CARM1 PE=1 SV=3	CARM1_HUMAN	16.8	16.5	16.8	16.3	16.1	16.4	16.5	16.5	16.5	16.5	16.4	16.5
		1946	Dipeptidyl peptidase 1 OS=Homo sapiens OX=9606 GN=CTSC PE=1 SV=2	CATC_HUMAN	15.6	15.4	15.6	14.9	15	15.1	15.3	15.4	15.3	15.1	15.4	15.2
		1947	Copper chaperone for superoxide dismutase OS=Homo sapiens OX=9606 GN=CCS PE=1 SV=1	CCS_HUMAN	16.3	16	16.3	15.6	15.6	15.8	16	16	15.9	15.8	15.9	15.9
		1948	Chitinase domain-containing protein 1 OS=Homo sapiens OX=9606 GN=CHID1 PE=1 SV=1	CHID1_HUMAN	15.6	15.3	15.6	15	14.9	15.2	15.3	15.2	15.2	15.2	15.2	15.2
		1949	Calcineurin B homologous protein 1 OS=Homo sapiens OX=9606 GN=CHP1 PE=1 SV=3	CHP1_HUMAN	15.1	14.9	15.2	14.6	14.6	14.8	14.8	14.9	14.8	14.8	15	14.9
		1950	Protein CIP2A OS=Homo sapiens OX=9606 GN=CIP2A PE=1 SV=2	CIP2A_HUMAN	16.2	16	16.3	15.5	15.5	15.7	15.9	15.9	15.9	15.8	15.8	15.8
		1951	Cold-inducible RNA-binding protein OS=Homo sapiens OX=9606 GN=CIRBP PE=1 SV=1	CIRBP_HUMAN	16.6	16.4	16.7	16	15.8	16	16.4	16.3	16.4	16.3	16.2	16.1
		1952	CDGSH iron-sulfur domain-containing protein 1 OS=Homo sapiens OX=9606 GN=CISD1 PE=1 SV=1	CISD1_HUMAN	16.3	16.1	16.2	15.8	15.6	16	16	16.1	15.9	16	16	16.1
		1953	CDGSH iron-sulfur domain-containing protein 2 OS=Homo sapiens OX=9606 GN=CISD2 PE=1 SV=1	CISD2_HUMAN	16.5	16.2	16.5	15.9	15.8	16.1	16.2	16.2	16.2	16.2	16.1	16.2
		1954	CLIP-associating protein 2 OS=Homo sapiens OX=9606 GN=CLASP2 PE=1 SV=2	CLAP2_HUMAN	15.7	15.6	15.7	15.2	15	15.3	15.4	15.5	15.4	15.4	15.4	15.4
		1955	Calmegin OS=Homo sapiens OX=9606 GN=CLGN PE=1 SV=1	CLGN_HUMAN	15.7	15.5	15.7	15.3	15.2	15.4	15.4	15.4	15.4	15.5	15.6	15.5
		1956	Calponin-2 OS=Homo sapiens OX=9606 GN=CNN2 PE=1 SV=4	CNN2_HUMAN	16.8	16.6	16.9	16.2	16	16.3	16.5	16.6	16.6	16.4	16.4	16.4
		1957	Coatomer subunit zeta-1 OS=Homo sapiens OX=9606 GN=COPZ1 PE=1 SV=1	COPZ1_HUMAN	17.6	17.3	17.6	17	16.9	17.2	17.3	17.3	17.3	17.3	17.2	17.3
		1958	Casein kinase II subunit beta OS=Homo sapiens OX=9606 GN=CSNK2B PE=1 SV=1	CSK2B_HUMAN	15.7	15.5	15.8	15.2	15	15.2	15.4	15.4	15.5	15.4	15.4	15.3
		1959	Probable ATP-dependent RNA helicase DDX56 OS=Homo sapiens OX=9606 GN=DDX56 PE=1 SV=1	DDX56_HUMAN	16.3	16.1	16.3	15.8	15.5	15.9	16	16	16	16.1	15.9	16
		1960	Probable ATP-dependent RNA helicase DHX37 OS=Homo sapiens OX=9606 GN=DHX37 PE=1 SV=1	DHX37_HUMAN	15.9	15.7	15.9	15.5	15.3	15.6	15.6	15.7	15.6	15.7	15.6	15.7
		1961	Dedicator of cytokinesis protein 7 OS=Homo sapiens OX=9606 GN=DOCK7 PE=1 SV=4	DOCK7_HUMAN	15.5	15.2	15.5	15	14.9	15.1	15.2	15.1	15.2	15.2	15.3	15.2
		1962	Dual specificity protein phosphatase 9 OS=Homo sapiens OX=9606 GN=DUSP9 PE=1 SV=1	DUS9_HUMAN	15.7	15.4	15.7	15	15	15.2	15.4	15.3	15.3	15.3	15.3	15.3
		1963	Translation initiation factor eIF-2B subunit epsilon OS=Homo sapiens OX=9606 GN=EIF2B5 PE=1 SV=3	EI2BE_HUMAN	15.3	14.9	15.3	14.8	14.6	14.9	15	14.8	14.9	15	14.9	15
		1964	Elongin-C OS=Homo sapiens OX=9606 GN=ELOC PE=1 SV=1	ELOC_HUMAN	16.2	16.1	16.3	15.6	15.4	15.7	15.9	16	16	15.8	15.8	15.8
		1965	Persulfide dioxygenase ETHE1, mitochondrial OS=Homo sapiens OX=9606 GN=ETHE1 PE=1 SV=2	ETHE1_HUMAN	15.9	15.7	16	15.4	15.3	15.5	15.7	15.7	15.6	15.6	15.7	15.6
		1966	Exocyst complex component 1 OS=Homo sapiens OX=9606 GN=EXOC1 PE=1 SV=4	EXOC1_HUMAN	15.7	15.5	15.8	15.1	15.1	15.4	15.4	15.4	15.5	15.3	15.5	15.5
		1967	Exocyst complex component 7 OS=Homo sapiens OX=9606 GN=EXOC7 PE=1 SV=3	EXOC7_HUMAN	15.3	15.1	15.4	14.8	14.6	14.9	15	15	15.1	15	15	15
		1968	Protein FAM136A OS=Homo sapiens OX=9606 GN=FAM136A PE=1 SV=1	F136A_HUMAN	17.4	17.1	17.4	16.9	16.7	16.9	17.1	17.1	17.1	17.1	17	17
		1969	Protein FAM98A OS=Homo sapiens OX=9606 GN=FAM98A PE=1 SV=1	FA98A_HUMAN	15.6	15.4	15.6	15	14.9	15.2	15.3	15.3	15.3	15.3	15.2	15.3
		1970	FAD synthase OS=Homo sapiens OX=9606 GN=FLAD1 PE=1 SV=1	FAD1_HUMAN	15.9	15.8	15.9	15.4	15.3	15.6	15.7	15.7	15.6	15.7	15.7	15.7
		1971	Pre-mRNA 3'-end-processing factor FIP1 OS=Homo sapiens OX=9606 GN=FIP1L1 PE=1 SV=1	FIP1_HUMAN	15.5	15.2	15.5	15	14.8	15	15.2	15.2	15.2	15.2	15.2	15.1
		1972	Aminomethyltransferase, mitochondrial OS=Homo sapiens OX=9606 GN=AMT PE=1 SV=1	GCST_HUMAN	15.4	15.2	15.5	14.9	14.7	15.1	15.1	15.2	15.1	15.1	15.1	15.2
		1973	Bifunctional UDP-N-acetylglucosamine 2-epimerase/N-acetylmannosamine kinase OS=Homo sapiens OX=9606 GN=GNE PE=1 SV=1	GLCNE_HUMAN	15.9	15.6	15.9	15.2	15.1	15.3	15.6	15.6	15.6	15.4	15.4	15.4
		1974	Serine hydroxymethyltransferase, cytosolic OS=Homo sapiens OX=9606 GN=SHMT1 PE=1 SV=1	GLYC_HUMAN	15	14.8	15.1	14.5	14.3	14.6	14.7	14.8	14.8	14.7	14.7	14.7
		1975	Golgi integral membrane protein 4 OS=Homo sapiens OX=9606 GN=GOLIM4 PE=1 SV=1	GOLI4_HUMAN	15.8	15.5	15.8	15	14.9	15.1	15.4	15.5	15.5	15.2	15.3	15.2
		1976	Golgi-associated PDZ and coiled-coil motif-containing protein OS=Homo sapiens OX=9606 GN=GOPC PE=1 SV=1	GOPC_HUMAN	16	15.8	16	15.5	15.3	15.6	15.7	15.7	15.7	15.7	15.7	15.7
		1977	Golgi reassembly-stacking protein 2 OS=Homo sapiens OX=9606 GN=GORASP2 PE=1 SV=3	GORS2_HUMAN	15.2	15	15.3	14.8	14.7	15.1	14.9	15	14.9	15	15.1	15.2
		1978	Glutamate-rich WD repeat-containing protein 1 OS=Homo sapiens OX=9606 GN=GRWD1 PE=1 SV=1	GRWD1_HUMAN	15.6	15.4	15.7	15.1	15	15.2	15.3	15.4	15.4	15.3	15.4	15.3
		1979	Pseudouridine-5'-phosphatase OS=Homo sapiens OX=9606 GN=PUDP PE=1 SV=3	HDHD1_HUMAN	15.5	15.3	15.5	15	14.8	15.2	15.2	15.2	15.2	15.2	15.2	15.3
		1980	Helicase-like transcription factor OS=Homo sapiens OX=9606 GN=HLTF PE=1 SV=2	HLTF_HUMAN	15.7	15.5	15.7	15	14.8	15.2	15.4	15.4	15.4	15.2	15.2	15.2
		1981	Eukaryotic initiation factor 4A-II OS=Homo sapiens OX=9606 GN=EIF4A2 PE=1 SV=2	IF4A2_HUMAN	16.4	16	16.4	15.8	15.8	15.9	16.1	16	16.1	16	16.1	16
		1982	Importin subunit alpha-3 OS=Homo sapiens OX=9606 GN=KPNA4 PE=1 SV=1	IMA3_HUMAN	15.6	15.4	15.7	15.2	15	15.2	15.3	15.4	15.3	15.4	15.4	15.3
		1983	Inositol polyphosphate 1-phosphatase OS=Homo sapiens OX=9606 GN=INPP1 PE=1 SV=1	INPP_HUMAN	16.3	16.1	16.4	15.8	15.7	15.9	16	16	16	16	16.1	16
		1984	Integrator complex subunit 3 OS=Homo sapiens OX=9606 GN=INTS3 PE=1 SV=1	INT3_HUMAN	16.5	16.3	16.5	15.8	15.7	16	16.2	16.2	16.2	16.1	16	16.1
		1985	Protein KRI1 homolog OS=Homo sapiens OX=9606 GN=KRI1 PE=1 SV=3	KRI1_HUMAN	15.6	15.4	15.7	15	14.9	15.2	15.3	15.3	15.3	15.2	15.3	15.3
		1986	La-related protein 4 OS=Homo sapiens OX=9606 GN=LARP4 PE=1 SV=3	LARP4_HUMAN	15.7	15.4	15.7	15.1	15	15.3	15.4	15.4	15.4	15.4	15.4	15.4
		1987	Liprin-alpha-1 OS=Homo sapiens OX=9606 GN=PPFIA1 PE=1 SV=1	LIPA1_HUMAN	15.4	15.2	15.5	14.9	14.6	15	15.1	15.2	15.2	15.1	15	15.1
		1988	Platelet-activating factor acetylhydrolase IB subunit alpha OS=Homo sapiens OX=9606 GN=PAFAH1B1 PE=1 SV=2	LIS1_HUMAN	15.6	15.4	15.6	15.1	14.9	15.2	15.3	15.3	15.3	15.3	15.2	15.3
		1989	Microtubule-associated protein 1S OS=Homo sapiens OX=9606 GN=MAP1S PE=1 SV=2	MAP1S_HUMAN	15.1	14.8	15.1	14.5	14.4	14.6	14.8	14.8	14.7	14.7	14.8	14.7
		1990	Cation-dependent mannose-6-phosphate receptor OS=Homo sapiens OX=9606 GN=M6PR PE=1 SV=1	MPRD_HUMAN	16.3	16.1	16.3	15.8	15.6	15.9	16	16	16	16	15.9	16
		1991	NADH dehydrogenase [ubiquinone] 1 alpha subcomplex subunit 9, mitochondrial OS=Homo sapiens OX=9606 GN=NDUFA9 PE=1 SV=2	NDUA9_HUMAN	15.9	15.7	15.9	15.4	15.1	15.5	15.6	15.6	15.6	15.6	15.5	15.6
		1992	H/ACA ribonucleoprotein complex subunit 2 OS=Homo sapiens OX=9606 GN=NHP2 PE=1 SV=1	NHP2_HUMAN	15.8	15.6	15.9	15.4	15.2	15.5	15.5	15.6	15.5	15.6	15.6	15.6
		1993	Nuclear receptor-binding protein OS=Homo sapiens OX=9606 GN=NRBP1 PE=1 SV=1	NRBP_HUMAN	15.6	15.4	15.7	15	14.9	15.1	15.4	15.4	15.4	15.2	15.3	15.2
		1994	Transcriptional repressor p66-beta OS=Homo sapiens OX=9606 GN=GATAD2B PE=1 SV=1	P66B_HUMAN	15.3	15.2	15.4	14.8	14.6	14.9	15	15.1	15.1	15	14.9	15
		1995	Poly(A) RNA polymerase, mitochondrial OS=Homo sapiens OX=9606 GN=MTPAP PE=1 SV=1	PAPD1_HUMAN	16.9	16.6	17	16.4	16.3	16.6	16.6	16.6	16.6	16.6	16.6	16.7
		1996	Protein disulfide-isomerase A5 OS=Homo sapiens OX=9606 GN=PDIA5 PE=1 SV=1	PDIA5_HUMAN	15.2	14.9	15.2	14.7	14.5	14.8	15	14.9	14.9	14.9	14.9	14.9
		1997	Peroxisomal trans-2-enoyl-CoA reductase OS=Homo sapiens OX=9606 GN=PECR PE=1 SV=2	PECR_HUMAN	15.2	14.9	15.2	14.7	14.6	14.8	14.9	14.8	14.9	14.9	14.9	14.9
[truncated: 3,231 more rows]

## Sheet: Fig S2
	Fig. S2a
			Normal			Glc starv.(6h)			Glc starv.(12h)			Glc starv.(18h)
	Huh7	0.96	1.06	0.98	1.02	0.95	0.9	1.23	1.1	1.12	1.3	1.14	1.21
	HepG2	1.02	1.05	0.93	1.16	0.97	1.04	1.1	1.12	1.25	1.15	1.07	1.03
			Metformin(0mM)			Metformin(2.5mM)			Metformin(5mM)			Metformin(10mM)
	Huh7	0.9	1.09	1.01	1.02	0.95	1.09	1.19	1.1	1.02	1.24	1.05	1.1
	HepG2	1.02	1.07	0.91	1.02	0.97	1.07	1.04	1.12	1.2	1.02	1.17	1.25
									Fig. S2c
	Fig. S2d
	CHX(h)		Normal			Glc starv.
	0	1.01	1.05	0.94	0.92	0.98	1.1
	2	0.9	0.83	0.79	0.67	0.72	0.76
	4	0.72	0.56	0.64	0.44	0.29	0.47
	6	0.49	0.69	0.45	0.31	0.14	0.23
	Fig. S2e
	CHX(h)		Normal			Glc starv.
	0	1.03	1.05	0.92	1.07	0.9	1.03
	2	0.94	0.84	0.8	0.77	0.71	0.67
	4	0.84	0.76	0.67	0.53	0.41	0.4
	6	0.61	0.53	0.47	0.29	0.15	0.24
	Fig. S2h
	Fig. S2j

## Sheet: Fig S3
Fig. S3i								Fig. S3c												Fig. S3h							Fig. S3j
CHX(h)		MOCK			Cul4A
0	1.03	0.96	1.01	1.03	1.04	0.93
2	0.87	0.9	0.85	0.8	0.77	0.73
4	0.75	0.76	0.65	0.56	0.5	0.44
6	0.52	0.57	0.47	0.39	0.24	0.27
Fig. S3k
CHX(h)		MOCK			DDB1
0	1.07	0.95	0.98	0.98	0.92	1.1
2	0.89	0.81	0.83	0.69	0.73	0.77
4	0.72	0.62	0.6	0.41	0.37	0.49
6	0.54	0.5	0.42	0.19	0.12	0.28
								Fig. S3d
																				Fig. S3l
								Fig. S3e
								Fig. S3f
																				Fig. S3m
								Fig. S3g

[truncated: 6 more sheets: Fig S4, Fig S5, Fig S6, Fig S7, Fig S8, Fig S9]
